# Supplementary material for: Protein-restricted diet during pregnancy after insemination alters behavioral phenotypes of the progeny
Source: Genes Nutr. 2017 Jan 19;12:1. doi: 10.1186/s12263-016-0550-2 (PMC5248510; doi:10.1186/s12263-016-0550-2)
Supplement: Additional file 7: — Supplemental information 1. HMM regions in which methylation levels were lower in PR group relative to CD group. Table also includes identifiers such as gene symbol, Transcript ID, Distance to TSS, percent overlap with region, precise chromosome location of the region, region length, PGS region ID, markers (number of probes), mean enrichment level across the region (fold enrichment), and HMM state (s-HMM: -5, m-HMM: -3, l-HMM: -1.5). (CSV 25 kb) [file 12263_2016_550_MOESM7_ESM.csv]

Supplemental information 1. HMM regions in which methylation levels were lower in PR group relative to CD group.
s-HMM
Gene Symbol	Transcript ID	Distance to TSS	Percent overlap with gene	Percent overlap with region	chromosome	start	end	Region ID	length(bps)	# markers	mean	state
Pycr2	NM_133705	1562	4.37746	100	chr1	182742511	182742677	region_5	167	6	-4.21243	-5
Slc46a1	NM_026740	-32	0	0	chr11	78281720	78281864	region_35	145	5	-4.574	-5
Krt12	NM_010661	2080	2.27376	100	chr11	99236121	99236270	region_36	150	5	-4.40305	-5
Foxj1	NM_008240	830	3.11828	100	chr11	116150471	116150615	region_37	145	5	-3.61248	-5
Endov	NM_001164636	2183	1.82903	100	chr11	119309620	119309987	region_40	368	8	-3.30159	-5
Endov	NM_177394	1910	1.85418	100	chr11	119309620	119309987	region_40	368	8	-3.30159	-5
Vmn1r222	NM_134240	-1284	0	0	chr13	23241791	23241935	region_45	145	5	-4.2251	-5
Gm5796	NM_001029930.1	79442	0.161713	100	chr14	4281028	4281172	region_51	145	5	-3.59213	-5
Gm3500	NM_001256886	13058	0.622745	100	chr14	4281028	4281172	region_51	145	5	-3.59213	-5
Wdfy4	NM_001146022	33964	0.119723	100	chr14	31979926	31980195	region_53	270	5	-4.07469	-5
Mroh2b	NM_001166066	812	0.753183	100	chr15	4846764	4847241	region_58	478	5	-4.60768	-5
Sytl3	NM_031395	44741	0.234345	100	chr17	6568010	6568160	region_60	151	5	-3.71237	-5
Sytl3	NM_183370	29279	0.308333	100	chr17	6568010	6568160	region_60	151	5	-3.71237	-5
Sytl3	NM_183368	12522	0.468711	100	chr17	6568010	6568160	region_60	151	5	-3.71237	-5
Amdhd2	NM_172935	-2457	0	0	chr17	23893813	23894070	region_62	258	8	-3.43743	-5
Atp6v0c-ps2	NR_037854	2926	4.6824	100	chr17	23893813	23894070	region_62	258	8	-3.43743	-5
Atp6v0c	NM_009729	2960	4.65452	100	chr17	23893813	23894070	region_62	258	8	-3.43743	-5
Csf1r	NM_001037859	1690	0.868239	100	chr18	61232631	61232852	region_63	222	5	-4.01591	-5
Sfr1	NM_026377	872	3.99061	100	chr19	47785939	47786091	region_68	153	5	-4.72113	-5
Etl4	NM_001081006	228587	0.027275	100	chr2	20436254	20436395	region_7	142	5	-3.9616	-5
Etl4	NM_029895	8453	0.0472561	100	chr2	20436254	20436395	region_7	142	5	-3.9616	-5
Etl4	NM_178059	8453	0.0472561	100	chr2	20436254	20436395	region_7	142	5	-3.9616	-5
Etl4	NM_001177630	-872	0	0	chr2	20436254	20436395	region_7	142	5	-3.9616	-5
Etl4	NM_001177631	-872	0	0	chr2	20436254	20436395	region_7	142	5	-3.9616	-5
Etv3	NM_001083318	-1921	0	0	chr3	87609447	87609584	region_11	138	5	-5.37974	-5
Etv3	NM_012051	-1921	0	0	chr3	87609447	87609584	region_11	138	5	-5.37974	-5
Ctsk	NM_007802	0	2.45088	99.1968	chr3	95584688	95584936	region_13	249	8	-3.34669	-5
Rap1a	NM_145541	-3708	0	0	chr3	105933146	105933282	region_14	137	5	-5.5695	-5
Metap1	NM_175224	-354	0	0	chr3	138427124	138427336	region_15	213	7	-3.89608	-5
Nos3	NM_008713	-2968	0	0	chr5	23871764	23871916	region_17	153	5	-3.52007	-5
Il31	NM_029594	618	13.2308	100	chr5	123741845	123742102	region_21	258	8	-3.504	-5
Sap25	NM_001081962	2672	0	0	chr5	137873933	137874079	region_22	147	5	-3.80625	-5
Irs3	NM_010571	1424	5.4769	100	chr5	137873933	137874079	region_22	147	5	-3.80625	-5
Opn1sw	NM_007538	-190	0	0	chr6	29330714	29330858	region_23	145	5	-3.53377	-5
Emx1	NM_010131	7618	1.32454	100	chr6	85161207	85161425	region_25	219	7	-3.44651	-5
Gm4498	NM_001167151	-1339	0	0	chr7	19393690	19393833	region_26	144	5	-7.35314	-5
Gm8453	NM_001167150.1	-1339	0	0	chr7	19393690	19393833	region_26	144	5	-7.35314	-5
Vmn1r118	NM_001166742	-1339	0	0	chr7	19393690	19393833	region_26	144	5	-7.35314	-5
Arnt2	NM_007488	-3154	0	0	chr7	84289378	84289629	region_29	252	8	-11.3554	-5
Vmn2r69	NM_001105182	3578	1.54805	100	chr7	85288141	85288284	region_30	144	5	-3.61243	-5
Ednra	NM_010332	-2185	0	0	chr8	80622710	80622845	region_31	136	5	-5.36854	-5
Zfp423	NM_033327	60455	0.0577594	100	chr8	90789075	90789246	region_32	172	6	-3.9191	-5
m-HMM
Gene Symbol	Transcript ID	Distance to TSS	Percent overlap with gene	Percent overlap with region	chromosome	start	end	Region ID	length(bps)	# markers	mean	state
Efhc1	NM_027974	16651	1.08887	100	chr1	20953428	20953854	region_2	427	13	-1.75224	-3
4-Mar	NM_001045533	78855	0.585634	100	chr1	72390278	72390918	region_3	641	11	-2.0938	-3
Rhbdd1	NM_029777	122448	0.362609	100	chr1	82318051	82318517	region_4	467	10	-1.83042	-3
Rhbdd1	NM_001122685	99978	0.439244	100	chr1	82318051	82318517	region_4	467	10	-1.83042	-3
Cdh19	NM_001081386	17789	0.560224	100	chr1	112786638	112787131	region_5	494	14	-2.00075	-3
Nfasc	NM_001160317	-127	0	0	chr1	134569471	134569889	region_6	419	12	-1.77643	-3
Nfasc	NM_182716	-127	0	0	chr1	134569471	134569889	region_6	419	12	-1.77643	-3
Prrc2c	NM_001081290	34992	0.7343	100	chr1	164541736	164542240	region_8	505	15	-2.23152	-3
Pycr2	NM_133705	1413	8.28309	100	chr1	182742362	182742677	region_10	316	10	-3.34263	-3
Enah	NM_001083120	-1811	0	0	chr1	183858467	183858785	region_11	319	10	-1.81558	-3
Enah	NM_001083121	-1811	0	0	chr1	183858467	183858785	region_11	319	10	-1.81558	-3
Enah	NM_008680	-1811	0	0	chr1	183858467	183858785	region_11	319	10	-1.81558	-3
Enah	NM_010135	-1811	0	0	chr1	183858467	183858785	region_11	319	10	-1.81558	-3
Prep	NM_011156	1728	0.395498	100	chr10	44757357	44757719	region_125	363	11	-2.49798	-3
Dux	NM_001081954	274	17.5222	100	chr10	57627405	57627759	region_126	355	11	-1.88981	-3
Pcbp3	NM_021568	137019	0.275369	100	chr10	76268095	76268645	region_129	551	12	-1.92959	-3
Gm4792	NR_033209	-4993	0	0	chr10	93733496	93939090	region_132	205595	10	-1.92981	-3
Cnot2	NM_001037846	-2460	0	0	chr10	115988082	115988593	region_133	512	10	-1.84135	-3
Cnot2	NM_001037847	-2460	0	0	chr10	115988082	115988593	region_133	512	10	-1.84135	-3
Cnot2	NM_028082	-2460	0	0	chr10	115988082	115988593	region_133	512	10	-1.84135	-3
Cnot2	NR_024327	-2460	0	0	chr10	115988082	115988593	region_133	512	10	-1.84135	-3
Cnot2	NM_001037848	-2460	0	0	chr10	115988082	115988593	region_133	512	10	-1.84135	-3
Sfi1	NM_030207	51028	0.5226	100	chr11	3042118	3042439	region_134	322	10	-1.92234	-3
Osm	NM_001013365	1481	8.51214	100	chr11	4138269	4138629	region_135	361	11	-1.70541	-3
Kremen1	NM_032396	-2236	0	0	chr11	5163850	5164480	region_136	631	12	-1.68271	-3
Stc2	NM_011491	-4290	0	0	chr11	31274352	31274671	region_137	320	10	-2.27315	-3
Larp1	NM_028451	26067	0.623018	100	chr11	57851326	57851655	region_141	330	10	-2.04324	-3
Tvp23b	NM_026210	-1268	0	0	chr11	62694090	62694417	region_143	328	10	-1.8977	-3
Pfn1	NM_011072	-3851	0	0	chr11	70474697	70475252	region_146	556	11	-2.14145	-3
Eno3	NM_001136062	1326	10.4139	100	chr11	70474697	70475252	region_146	556	11	-2.14145	-3
Eno3	NM_001276285	1326	10.4139	100	chr11	70474697	70475252	region_146	556	11	-2.14145	-3
Eno3	NM_007933	1326	10.4139	100	chr11	70474697	70475252	region_146	556	11	-2.14145	-3
Aipl1	NM_053245	-2854	0	0	chr11	71856559	71857124	region_147	566	10	-1.88876	-3
Fam64a	NM_144526	-1573	0	0	chr11	71856559	71857124	region_147	566	10	-1.88876	-3
Spag5	NM_017407	392	1.64877	100	chr11	78118178	78118521	region_151	344	10	-1.84889	-3
Nf1	NM_010897	32258	0.48031	100	chr11	79188345	79189505	region_152	1161	11	-1.99552	-3
Cltc	NM_001003908	-1038	0	0	chr11	86574726	86575042	region_153	317	10	-2.29	-3
Med24	NM_011869	-318	0	0	chr11	98545844	98546623	region_154	780	11	-1.83247	-3
Matn3	NM_010770	20046	2.45218	100	chr12	8993983	8994573	region_162	591	17	-2.12931	-3
Ccdc176	NM_028377	9646	2.96188	100	chr12	85308462	85309193	region_166	732	10	-1.91629	-3
Rnf113a2	NM_025525	1514	0	0	chr12	85308462	85309193	region_166	732	10	-1.91629	-3
Sp8	NM_177082	-3664	0	0	chr12	119286376	119286767	region_167	392	11	-1.97421	-3
Pdcd6	NM_011051	-420	0	0	chr13	74783749	74784091	region_169	343	10	-1.72028	-3
Ell2	NM_138953	56562	0.508663	100	chr13	76230048	76230377	region_170	330	10	-1.61808	-3
Papd4	NM_133905	-282	0	0	chr13	94293319	94293659	region_171	341	10	-1.62108	-3
Aggf1	NM_025630	-4415	0	0	chr13	96480449	96481060	region_172	612	13	-1.93887	-3
Slc38a9	NM_178746	1965	0.416731	100	chr13	113783609	113783933	region_175	325	10	-2.10503	-3
Ankrd28	NM_001024604	29389	0.267634	100	chr14	30629688	30630036	region_195	349	10	-1.98351	-3
4930527F14Rik	NR_045809	19156	0.0626043	0.0207111	chr14	44484743	44542682	region_197	57940	13	-2.12013	-3
Ddhd1	NM_001039106	37339	42.5297	47.6907	chr14	44484743	44542682	region_197	57940	13	-2.12013	-3
Ddhd1	NM_001042719	37339	42.5297	47.6907	chr14	44484743	44542682	region_197	57940	13	-2.12013	-3
Ddhd1	NM_176845	37339	42.5297	47.6907	chr14	44484743	44542682	region_197	57940	13	-2.12013	-3
Gm5800	NM_001034102	2599	5.86521	100	chr14	50636164	50636485	region_199	322	10	-2.27532	-3
Arhgef40	NM_001145921	2174	1.70433	100	chr14	50908958	50909322	region_200	365	11	-1.57642	-3
Arhgef40	NM_001145922	2174	1.70433	100	chr14	50908958	50909322	region_200	365	11	-1.57642	-3
Arhgef40	NM_198249	2174	1.70433	100	chr14	50908958	50909322	region_200	365	11	-1.57642	-3
Gm16617	NR_045728	1459	14.9468	100	chr14	50908958	50909322	region_200	365	11	-1.57642	-3
Lect1	NM_010701	522	1.34793	100	chr14	78395475	78395804	region_203	330	10	-2.42212	-3
Cln5	NM_001033242	389	4.47681	100	chr14	101957105	101957436	region_204	332	10	-1.7484	-3
Abcc4	NM_001033336	-651	0	0	chr14	117590563	117590875	region_205	313	10	-2.26444	-3
Abcc4	NM_001163676	-651	0	0	chr14	117590563	117590875	region_205	313	10	-2.26444	-3
Uggt2	NM_001081252	91810	0.538222	100	chr14	118142191	118142806	region_206	616	12	-2.06107	-3
Dock9	NM_001081039	117293	0.287761	100	chr14	120715856	120716305	region_207	450	13	-2.07936	-3
Dock9	NM_001128307	157805	0.228552	100	chr14	120715856	120716305	region_207	450	13	-2.07936	-3
Dock9	NM_001128308	157805	0.228552	100	chr14	120715856	120716305	region_207	450	13	-2.07936	-3
Dock9	NM_134074	216610	0.17599	100	chr14	120715856	120716305	region_207	450	13	-2.07936	-3
Gm5089	NR_033326	-935	0	0	chr14	121587262	121587830	region_208	569	10	-1.70842	-3
Gm5089	NR_033325	-966	0	0	chr14	121587262	121587830	region_208	569	10	-1.70842	-3
Cmbl	NM_181588	-268	0	0	chr15	31512109	31513233	region_210	1125	17	-1.92896	-3
Tmem74	NM_175502	-1860	0	0	chr15	43701964	43702470	region_211	507	10	-1.79214	-3
Mei1	NM_028897	12316	0.765446	100	chr15	81909688	81910121	region_213	434	10	-2.39042	-3
Miox	NM_019977	286	12.776	100	chr15	89162526	89162849	region_217	324	10	-1.88254	-3
Krt80	NM_028770	-2530	0	0	chr15	101200690	101201000	region_219	311	10	-2.03319	-3
Pi4ka	NM_001001983	69931	0.649387	100	chr16	17249130	17249947	region_221	818	10	-2.04441	-3
Pi4ka	NM_001001983	76015	1.12095	100	chr16	17242452	17243863	region_220	1412	11	-2.02283	-3
Serpind1	NM_008223	4196	6.70327	100	chr16	17249130	17249947	region_221	818	10	-2.04441	-3
Serpind1	NM_008223	-1071	0	0	chr16	17242452	17243863	region_220	1412	11	-2.02283	-3
Slc25a1	NM_153150	1918	12.0306	100	chr16	17839504	17839865	region_222	362	11	-1.73325	-3
Ccdc50	NM_001025615	-1517	0	0	chr16	27302367	27302693	region_223	327	10	-1.68693	-3
Ccdc50	NM_026202	-1517	0	0	chr16	27302367	27302693	region_223	327	10	-1.68693	-3
Lrrc33	NM_146069	-2844	0	0	chr16	32088068	32088718	region_224	651	10	-1.83961	-3
Krtap26-1	NM_027105	-3549	0	0	chr16	88540205	88540678	region_227	474	10	-2.07073	-3
Hmgn1	NM_008251	1402	6.14107	100	chr16	96230858	96231234	region_229	377	11	-2.65294	-3
Mllt4	NM_010806	105629	0.223743	100	chr17	13602710	13603034	region_231	325	10	-1.72731	-3
Tnfrsf12a	NM_001161746	-2739	0	0	chr17	23407811	23408377	region_233	567	10	-1.91621	-3
Tnfrsf12a	NM_013749	-2739	0	0	chr17	23407811	23408377	region_233	567	10	-1.91621	-3
Cldn6	NM_018777	824	18.4031	100	chr17	23407811	23408377	region_233	567	10	-1.91621	-3
Cramp1l	NM_020608	143	0.796208	100	chr17	24742259	24742688	region_235	430	13	-1.56039	-3
Ift140	NM_134126	-998	0	0	chr17	24742259	24742688	region_235	430	13	-1.56039	-3
Trim31	NM_146077	1665	2.9531	100	chr17	36507848	36508204	region_239	357	11	-1.93665	-3
Alk	NM_007439	-822	0	0	chr17	72509987	72510569	region_241	583	11	-2.0236	-3
Reep2	NM_001204914	0	3.40314	68.0233	chr18	34966453	34966796	region_244	344	10	-1.86968	-3
Reep2	NM_144865	0	3.40314	68.0233	chr18	34966453	34966796	region_244	344	10	-1.86968	-3
Snx2	NM_026386	81	0.770838	100	chr18	53301815	53302157	region_245	343	10	-1.84351	-3
Smim3	NM_134133	-2209	0	0	chr18	60629562	60630300	region_246	739	10	-2.1918	-3
Lrrn4cl	NM_001013019	0	2.78311	23.1383	chr19	8917541	8917916	region_254	376	11	-1.88133	-3
Rom1	NM_009073	-1837	0	0	chr19	8998239	8998629	region_255	391	12	-1.72191	-3
Eml3	NM_144872	1500	3.28848	100	chr19	8998239	8998629	region_255	391	12	-1.72191	-3
Prune2	NM_181348	-4911	0	0	chr19	17017874	17018226	region_256	353	11	-1.98452	-3
1110059E24Rik	NM_025423	-3253	0	0	chr19	21723142	21723743	region_258	602	10	-1.82396	-3
Abhd17b	NM_146096	2736	1.86205	100	chr19	21723142	21723743	region_258	602	10	-1.82396	-3
Foxd4	NM_008022	217	18.2438	100	chr19	24967763	24968190	region_259	428	11	-1.6086	-3
Slc25a28	NM_145156	0	1.27245	35.6962	chr19	43728053	43728447	region_262	395	10	-1.84723	-3
BC037704	NR_045645	-42	0	0	chr19	43728053	43728447	region_262	395	10	-1.84723	-3
Pprc1	NM_001081214	6124	2.19888	100	chr19	46115974	46116333	region_264	360	11	-2.06689	-3
Dclre1c	NM_001110214	9345	0.873327	100	chr2	3350748	3351070	region_14	323	10	-1.91943	-3
Dclre1c	NM_001110214	8636	1.27349	100	chr2	3350039	3350509	region_13	471	13	-2.36605	-3
Dclre1c	NM_146114	9345	1.03443	100	chr2	3350748	3351070	region_14	323	10	-1.91943	-3
Dclre1c	NM_146114	8636	1.50841	100	chr2	3350039	3350509	region_13	471	13	-2.36605	-3
Dclre1c	NM_175683	9345	0.873327	100	chr2	3350748	3351070	region_14	323	10	-1.91943	-3
Dclre1c	NM_175683	8636	1.27349	100	chr2	3350039	3350509	region_13	471	13	-2.36605	-3
Ptpla	NM_001012396	-260	0	0	chr2	13974050	13974421	region_15	372	11	-1.95475	-3
Ptpla	NM_013935	-260	0	0	chr2	13974050	13974421	region_15	372	11	-1.95475	-3
Ehmt1	NM_001012518	-3099	0	0	chr2	24744718	24745535	region_16	818	10	-2.0288	-3
Ehmt1	NM_001109686	-3099	0	0	chr2	24744718	24745535	region_16	818	10	-2.0288	-3
Ehmt1	NM_001109687	-3099	0	0	chr2	24744718	24745535	region_16	818	10	-2.0288	-3
Ehmt1	NM_172545	-3099	0	0	chr2	24744718	24745535	region_16	818	10	-2.0288	-3
Odf2	NM_001113213	-1618	0	0	chr2	29709637	29710111	region_17	475	10	-1.823	-3
Odf2	NM_001113214	-1618	0	0	chr2	29709637	29710111	region_17	475	10	-1.823	-3
Odf2	NM_001177659	-1618	0	0	chr2	29709637	29710111	region_17	475	10	-1.823	-3
Odf2	NM_001177661	-1618	0	0	chr2	29709637	29710111	region_17	475	10	-1.823	-3
Odf2	NM_013615	-1961	0	0	chr2	29709637	29710111	region_17	475	10	-1.823	-3
Rabgap1	NM_146121	94476	0.323985	100	chr2	37359770	37360168	region_18	399	11	-2.41262	-3
Rabgap1	NM_001033960	85507	0.430374	100	chr2	37359770	37360168	region_18	399	11	-2.41262	-3
Chn1	NM_001113246	1254	0.290246	100	chr2	73574455	73574932	region_21	478	13	-1.73006	-3
Chn1	NM_001166603	1254	0.290246	100	chr2	73574455	73574932	region_21	478	13	-1.73006	-3
Olfr1042	NM_001011777	-1796	0	0	chr2	85963077	85963435	region_22	359	11	-1.8834	-3
Olfr1043	NM_146577	352	37.9493	100	chr2	85963077	85963435	region_22	359	11	-1.8834	-3
Arhgap11a	NM_181416	913	3.33139	100	chr2	113648017	113648588	region_24	572	13	-1.73992	-3
Bloc1s6	NM_019788	63	3.80554	100	chr2	122430009	122430426	region_26	418	12	-2.20468	-3
Slc24a5	NM_175034	-2188	0	0	chr2	124756172	124757380	region_27	1209	12	-1.85372	-3
Bpifb6	NM_199303	1822	2.61143	100	chr2	153593651	153593974	region_28	324	10	-1.85888	-3
Pmp2	NM_001030305	1572	7.80476	100	chr3	10164532	10164846	region_31	315	10	-1.77549	-3
Arhgef26	NM_001081295	592	0.268133	100	chr3	62427298	62427628	region_34	331	10	-2.66391	-3
Ctsk	NM_007802	2312	77.0589	39.3594	chr3	95587002	95606732	region_38	19731	10	-1.88847	-3
Hsd3b5	NM_008295	-3944	0	0	chr3	98778540	98779629	region_39	1090	10	-1.65205	-3
Dclre1b	NM_001025312	-240	0	0	chr3	103938689	103939087	region_40	399	12	-1.96756	-3
Dclre1b	NM_133865	-240	0	0	chr3	103938689	103939087	region_40	399	12	-1.96756	-3
Ap4b1	NM_001163552	111	3.18996	100	chr3	103938689	103939087	region_40	399	12	-1.96756	-3
Ap4b1	NM_001163553	111	3.18996	100	chr3	103938689	103939087	region_40	399	12	-1.96756	-3
Ap4b1	NM_026193	111	3.18996	100	chr3	103938689	103939087	region_40	399	12	-1.96756	-3
Gipc2	NM_016867	12579	0.469047	100	chr3	152090371	152090708	region_45	338	10	-2.27236	-3
Mier1	NM_027696	7065	0.662949	100	chr4	102619462	102619801	region_185	340	10	-1.75345	-3
Mier1	NM_001039081	2140	0.733375	100	chr4	102619462	102619801	region_185	340	10	-1.75345	-3
Dab1	NM_010014	1332	0.129785	100	chr4	103866824	103867229	region_186	406	10	-1.91943	-3
Dab1	NM_177259	1321	0.107614	100	chr4	103866824	103867229	region_186	406	10	-1.91943	-3
Meaf6	NM_027310	149	1.41448	100	chr4	124587600	124587949	region_188	350	10	-2.10978	-3
Pafah2	NM_133880	6732	2.13191	100	chr4	133675168	133675829	region_189	662	13	-1.8595	-3
Hspg2	NM_008305	2133	97.9053	91.5415	chr4	136743012	136851919	region_190	108908	14	-1.8478	-3
Ldlrad2	NM_001033979	0	100	3.9538	chr4	136743012	136851919	region_190	108908	14	-1.8478	-3
Camta1	NM_001081557	2472	0.0403866	100	chr4	150702774	150703097	region_192	324	10	-1.64842	-3
Camta1	NM_001195565	2472	0.455069	100	chr4	150702774	150703097	region_192	324	10	-1.64842	-3
Nom1	NM_001033457	3986	2.12523	100	chr5	29769440	29769811	region_48	372	11	-1.89843	-3
Cytl1	NM_001081106	-1361	0	0	chr5	38022052	38022407	region_50	356	11	-2.08039	-3
Clnk	NM_013748	134162	0.229683	100	chr5	39030391	39030781	region_51	391	10	-2.14876	-3
Klf3	NM_008453	1752	1.30788	100	chr5	65084410	65084757	region_53	348	10	-1.77144	-3
Smim14	NM_133697	1531	1.42462	100	chr5	65769813	65770440	region_54	628	11	-1.93689	-3
Srrt	NM_001109909	6330	2.74808	100	chr5	137530805	137531133	region_58	329	10	-1.80449	-3
Srrt	NM_001109910	6330	2.74808	100	chr5	137530805	137531133	region_58	329	10	-1.80449	-3
Srrt	NM_031405	6330	2.74808	100	chr5	137530805	137531133	region_58	329	10	-1.80449	-3
Zscan25	NM_001081431	-32	0	0	chr5	145535648	145536838	region_59	1191	11	-1.71683	-3
Irf5	NM_012057	-1844	0	0	chr6	29474464	29474791	region_60	328	10	-1.89351	-3
Irf5	NM_001252382	-4501	0	0	chr6	29474464	29474791	region_60	328	10	-1.89351	-3
Ccdc126	NM_175098	1550	1.88484	100	chr6	49250489	49250907	region_62	419	12	-2.2734	-3
Vmn1r9	NM_134185	-4079	0	0	chr6	56995918	56996394	region_63	477	14	-2.00326	-3
Setmar	NM_001276356	-4401	0	0	chr6	108025117	108026421	region_69	1305	10	-1.93632	-3
Setmar	NM_178391	-4401	0	0	chr6	108025117	108026421	region_69	1305	10	-1.93632	-3
Ankrd26	NM_001081112	30055	2.45251	100	chr6	118496358	118497821	region_71	1464	12	-2.03052	-3
D130058E03	NR_073373	0	0.152762	2.98013	chr6	127273570	127274173	region_74	604	11	-1.59792	-3
Relb	NM_009046	5115	2.51529	100	chr7	18782263	18782846	region_77	584	10	-1.6416	-3
Rcn3	NM_026555	1040	5.26825	100	chr7	44958727	44959216	region_81	490	11	-1.73354	-3
Snurf	NM_033174	2204	1.5536	100	chr7	59881552	59881903	region_84	352	10	-1.69402	-3
Snrpn	NM_001082961	94656	0.3058	100	chr7	59881552	59881903	region_84	352	10	-1.69402	-3
Snrpn	NM_001082962	137267	0.223182	100	chr7	59881552	59881903	region_84	352	10	-1.69402	-3
Snrpn	NM_013670	2204	1.55367	100	chr7	59881552	59881903	region_84	352	10	-1.69402	-3
Coa4	NM_183270	-138	0	0	chr7	100410559	100411049	region_86	491	11	-2.16986	-3
Olfr586	NM_147111	-3257	0	0	chr7	102999861	103002942	region_87	3082	10	-1.99108	-3
Olfr507	NM_146743	212	34.7689	100	chr7	108413203	108413533	region_88	331	10	-1.83206	-3
Ank1	NM_001110783	174391	0.207795	100	chr8	24614780	24615144	region_94	365	10	-1.75124	-3
Ank1	NM_001277280	174391	0.207795	100	chr8	24614780	24615144	region_94	365	10	-1.75124	-3
Ank1	NM_001277281	114113	0.316357	100	chr8	24614780	24615144	region_94	365	10	-1.75124	-3
Ank1	NM_001277284	114113	0.316357	100	chr8	24614780	24615144	region_94	365	10	-1.75124	-3
Ank1	NM_001277286	90976	0.395711	100	chr8	24614780	24615144	region_94	365	10	-1.75124	-3
Ank1	NM_001277289	90976	0.395711	100	chr8	24614780	24615144	region_94	365	10	-1.75124	-3
Ank1	NM_031158	90976	0.395711	100	chr8	24614780	24615144	region_94	365	10	-1.75124	-3
Ank1	NR_102385	90976	0.395711	100	chr8	24614780	24615144	region_94	365	10	-1.75124	-3
Ank1	NR_102386	90976	0.395711	100	chr8	24614780	24615144	region_94	365	10	-1.75124	-3
Nkx6-3	NM_029002	-3672	0	0	chr8	24614780	24615144	region_94	365	10	-1.75124	-3
Ppapdc1b	NM_028000	528	9.60545	100	chr8	27186121	27186585	region_95	465	10	-2.17698	-3
Enkd1	NM_198299	-2096	0	0	chr8	108599394	108600566	region_98	1173	10	-2.1795	-3
4933405L10Rik	NM_027655	1962	0	0	chr8	108599394	108600566	region_98	1173	10	-2.1795	-3
Rfwd3	NM_146218	-1557	0	0	chr8	114188453	114190456	region_99	2004	13	-1.90811	-3
Hsd17b2	NM_008290	237	0.583341	100	chr8	120588160	120588492	region_101	333	10	-1.83335	-3
Mbtps1	NM_001167910	-1081	0	0	chr8	122445820	122446208	region_102	389	12	-1.84829	-3
Mbtps1	NM_019709	-1081	0	0	chr8	122445820	122446208	region_102	389	12	-1.84829	-3
Galnt2	NM_139272	78569	0.281641	100	chr8	127196053	127196374	region_104	322	10	-1.8075	-3
Map10	NM_028908	-471	0	0	chr8	128554906	128555437	region_105	532	12	-1.86504	-3
Olfr958	NM_146330	-2072	0	0	chr9	39303513	39303833	region_108	321	10	-2.02316	-3
C1qtnf5	NM_001190313	5513	4.30035	100	chr9	43858278	43858596	region_109	319	10	-1.69259	-3
C1qtnf5	NM_145613	5513	4.30035	100	chr9	43858278	43858596	region_109	319	10	-1.69259	-3
Mfrp	NM_001190314	5513	4.30035	100	chr9	43858278	43858596	region_109	319	10	-1.69259	-3
Mfrp	NM_147126	5513	4.30035	100	chr9	43858278	43858596	region_109	319	10	-1.69259	-3
C1qtnf5	NM_001040631	38	16.4179	100	chr9	43858278	43858596	region_109	319	10	-1.69259	-3
C1qtnf5	NM_001040632	12	16.6406	100	chr9	43858278	43858596	region_109	319	10	-1.69259	-3
C1qtnf5	NM_001190319	0	15.5934	91.8495	chr9	43858278	43858596	region_109	319	10	-1.69259	-3
Nr2e3	NM_013708	-3937	0	0	chr9	59752023	59752360	region_112	338	10	-1.66797	-3
Gm7616	NM_001101600	2723	4.36073	100	chr9	59752023	59752360	region_112	338	10	-1.66797	-3
Rora	NM_013646	-1017	0	0	chr9	68451608	68451949	region_115	342	10	-1.61987	-3
Pygo1	NM_028116	0	1.3895	57.6375	chr9	72722574	72723064	region_116	491	11	-2.48667	-3
Col12a1	NM_007730	1155	0.274879	100	chr9	79502880	79503208	region_117	329	10	-1.51988	-3
Hemk1	NM_133984	582	2.937	100	chr9	107195540	107195870	region_119	331	10	-1.89498	-3
6430571L13Rik	NM_175486	-2871	0	0	chr9	107195540	107195870	region_119	331	10	-1.89498	-3
Zkscan7	NM_001177505	2118	5.78858	100	chr9	122739287	122739729	region_122	443	13	-2.06203	-3
Rp2h	NM_133669	0	0.604314	66.4615	chrX	19521458	19521782	region_269	325	10	-1.90929	-3
Elf4	NM_019680	40184	0.971489	100	chrX	44667071	44667576	region_272	506	10	-1.97862	-3
Frmd7	NM_001190332	25725	0.671101	100	chrX	47161278	47161613	region_273	336	10	-1.89634	-3
1700080O16Rik	NM_028851	1171	7.86958	100	chrX	48215909	48216229	region_274	321	10	-1.84808	-3
Dlg3	NM_001177778	0	0.3275	49.2582	chrX	96970271	96970607	region_278	337	10	-1.94057	-3
Dlg3	NM_016747	0	0.319634	48.0712	chrX	96970271	96970607	region_278	337	10	-1.94057	-3
Nhsl2	NM_001163610	224861	0.283511	100	chrX	98276965	98277652	region_279	688	10	-1.9452	-3
Rgag4	NM_183318	-2938	0	0	chrX	98276965	98277652	region_279	688	10	-1.9452	-3
Rgag4	NR_028404	-2938	0	0	chrX	98276965	98277652	region_279	688	10	-1.9452	-3
Nup62cl	NM_001081668	1287	0.74688	100	chrX	135407237	135407646	region_280	410	11	-1.75451	-3
E230019M04Rik	NM_177921	-1597	0	0	chrX	135407237	135407646	region_280	410	11	-1.75451	-3
Gm20816	NM_001160144.1	71462	0.717845	100	chrY_random	11760098	11760666	region_285	569	10	-1.87417	-3
Gm20867	NM_001160142.2	71462	0.717863	100	chrY_random	11760098	11760666	region_285	569	10	-1.87417	-3
l-HMM
Gene Symbol	Transcript ID	Distance to TSS	Percent overlap with gene	Percent overlap with region	chromosome	start	end	Region ID	length(bps)	# markers	mean	state
Tuba4a	NM_009447	513	37.4212	100	chr1	75100288	75101889	region_2	1602	45	-0.923112	-1.5
Pycr2	NM_133705	690	44.7706	100	chr1	182741639	182743346	region_3	1708	44	-1.51847	-1.5
Gfpt2	NM_013529	508	3.38228	100	chr11	49638086	49639589	region_18	1504	42	-0.969019	-1.5
Mrc2	NM_008626	-1271	0	0	chr11	105105862	105107465	region_20	1604	41	-1.19258	-1.5
Fos	NM_010234	0	25.1039	57.3171	chr12	86362374	86363849	region_22	1476	40	-1.05459	-1.5
Enpp2	NM_015744	-3073	0	0	chr15	54753303	54755655	region_26	2353	45	-1.22113	-1.5
Enpp2	NM_001136077	-3258	0	0	chr15	54753303	54755655	region_26	2353	45	-1.22113	-1.5
Slc39a7	NM_001077709	-3909	0	0	chr17	33646054	33647774	region_30	1721	43	-0.946286	-1.5
Slc39a7	NM_008202	-3909	0	0	chr17	33646054	33647774	region_30	1721	43	-0.946286	-1.5
Rxrb	NM_001205214	3788	26.1034	100	chr17	33646054	33647774	region_30	1721	43	-0.946286	-1.5
Rxrb	NM_011306	3788	26.1034	100	chr17	33646054	33647774	region_30	1721	43	-0.946286	-1.5
Rxrb	NM_001205215	3250	28.4228	100	chr17	33646054	33647774	region_30	1721	43	-0.946286	-1.5
Rxrb	NM_001205216	3250	28.4228	100	chr17	33646054	33647774	region_30	1721	43	-0.946286	-1.5
Col11a2	NM_009926	-2117	0	0	chr17	33646054	33647774	region_30	1721	43	-0.946286	-1.5
Epc1	NM_007935	-4721	0	0	chr18	6520828	6557025	region_31	36198	46	-1.15154	-1.5
Spry1	NM_011896	651	39.1099	100	chr3	37832150	37833968	region_5	1819	47	-1.11165	-1.5
Mrfap1	NM_026242	0	72.8428	64.4195	chr5	37083629	37085764	region_9	2136	48	-1.04815	-1.5
F7	NM_010172	8816	9.81997	65.3506	chr8	13034827	13036295	region_12	1469	41	-1.30294	-1.5
F10	NM_001242368	-990	0	0	chr8	13034827	13036295	region_12	1469	41	-1.30294	-1.5
F10	NM_007972	-990	0	0	chr8	13034827	13036295	region_12	1469	41	-1.30294	-1.5
Galnt2	NM_139272	79399	30.5528	48.7741	chr8	127196883	127268500	region_13	71618	51	-0.982392	-1.5
Pgbd5	NM_171824	51527	20.5921	18.6573	chr8	127196883	127268500	region_13	71618	51	-0.982392	-1.5
2310014F07Rik	NR_040714	10356	29.8726	100	chr9	50241899	50246680	region_15	4782	43	-0.99029	-1.5
1600029D21Rik	NM_029639	-75	0	0	chr9	50241899	50246680	region_15	4782	43	-0.99029	-1.5
Table also includes identifiers such as gene symbol, Transcript ID, Distance to TSS, percent overlap with region, precise chromosome location of the region, region length, PGS region ID, markers (number of probes), mean enrichment level across the region (fold enrichment), and HMM state (s-HMM: ?5, m-HMM: ?3, l-HMM: -1.5).
