# Supplementary material for: Protein-restricted diet during pregnancy after insemination alters behavioral phenotypes of the progeny
Source: Genes Nutr. 2017 Jan 19;12:1. doi: 10.1186/s12263-016-0550-2 (PMC5248510; doi:10.1186/s12263-016-0550-2)
Supplement: Additional file 8: — HMM regions in which methylation levels were higher in PR group relative to CD group. Table also includes identifiers such as gene symbol, Transcript ID, Distance to TSS, percent overlap with region, precise chromosome location of the region, region length, PGS region ID, markers (number of probes), mean enrichment level across the region (fold enrichment), and HMM state (s-HMM: +5, m-HMM: +3, l-HMM: +1.5). (CSV 23 kb) [file 12263_2016_550_MOESM8_ESM.csv]

Supplemental informatin 2. HMM regions in which methylation levels were higher in PR group relative to CD group.
s-HMM
Gene Symbol	Transcript ID	Distance to TSS	Percent overlap with gene	Percent overlap with region	chromosome	start	end	Region ID	length(bps)	# markers	mean	state
Fam135a	NM_026604	70197	0.171904	100	chr1	23984267	23984420	region_2	154	5	4.00294	5
Enah	NM_001083120	2550	0.170508	100	chr1	183853910	183854106	region_6	197	6	5.1608	5
Enah	NM_001083121	2550	0.170508	100	chr1	183853910	183854106	region_6	197	6	5.1608	5
Enah	NM_008680	2550	0.170508	100	chr1	183853910	183854106	region_6	197	6	5.1608	5
NM_010135	NM_010135	2550	0.170508	100	chr1	183853910	183854106	region_6	197	6	5.1608	5
Aim1	NM_172393	-3835	0	0	chr10	43697097	43697265	region_33	169	6	3.38595	5
Trim16	NM_053169	21541	0.638851	100	chr11	62657989	62658133	region_34	145	5	6.50002	5
Aanat	NM_009591	0	14.1963	85.5204	chr11	116409681	116410343	region_38	663	6	4.0373	5
Aanat	NR_033223	0	14.1963	85.5204	chr11	116409681	116410343	region_38	663	6	4.0373	5
Card14	NM_130886	-416	0	0	chr11	119130319	119130461	region_39	143	5	3.94421	5
Gm6682	NR_033599	-2051	0	0	chr12	4796774	4797140	region_42	367	10	4.47672	5
Gm6682	NR_033599	-2651	0	0	chr12	4796308	4796540	region_41	233	7	5.30931	5
Prox2	NM_175198	0	0.15801	20.2614	chr12	85995505	85995657	region_43	153	5	3.90106	5
Dlst	NM_030225	-4279	0	0	chr12	85995505	85995657	region_43	153	5	3.90106	5
Ddx46	NM_145975	18261	0.309316	100	chr13	55662910	55663052	region_46	143	5	3.80582	5
Tmem110	NM_028839	1167	0.280915	100	chr14	29655770	29655914	region_52	145	5	3.54438	5
4930527F14Rik	NR_045809	14318	0.77212	100	chr14	44479905	44480052	region_54	148	5	5.00209	5
Haus4	NM_145462	1025	1.42323	100	chr14	53507364	53507542	region_56	179	6	4.25415	5
Loxl2	NM_033325	506	0.228118	100	chr14	68345062	68345258	region_57	197	5	5.65116	5
Amacr	NM_008537	986	0.968393	100	chr15	10927467	10927610	region_59	144	5	3.53192	5
Psmb1	NM_011185	9548	3.25841	100	chr17	15192958	15193692	region_61	735	6	4.40195	5
Nedd4l	NM_001114386	-1091	0	0	chr18	65011891	65012034	region_64	144	5	5.3853	5
Clcf1	NM_019952	-2109	0	0	chr19	4212024	4212283	region_65	260	5	3.78671	5
2610016A17Rik	NR_045347	-929	0	0	chr19	25740266	25740398	region_66	133	5	4.74569	5
Dmrt2	NM_145831	758	2.02066	100	chr19	25740266	25740398	region_66	133	5	4.74569	5
Slc52a3	NM_027172	-3141	0	0	chr2	151684668	151684811	region_8	144	5	3.45297	5
Fam209	NM_029608	-401	0	0	chr2	172162881	172163358	region_10	478	5	3.70439	5
Lmna	NM_001002011	718	0.815867	100	chr3	88588362	88588542	region_12	181	6	4.67574	5
Lmna	NM_001111102	718	0.899245	100	chr3	88588362	88588542	region_12	181	6	4.67574	5
5730460C07Rik	NR_045801	-2589	0	0	chr3	153732063	153732282	region_16	220	7	3.39312	5
Szt2	NM_198170	-956	0	0	chr4	117908152	117908301	region_48	150	5	3.56194	5
Med8	NM_020000	883	2.32666	100	chr4	117908152	117908301	region_48	150	5	3.56194	5
Med8	NM_173719	883	2.32666	100	chr4	117908152	117908301	region_48	150	5	3.56194	5
Prkcz	NM_008860	809	0.162926	100	chr4	154204219	154204383	region_49	165	5	5.14548	5
B3galt6	NM_080445	-73	0	0	chr4	154836552	154836738	region_50	187	6	3.20832	5
Sdf4	NM_011341	0	0.120785	13.369	chr4	154836552	154836738	region_50	187	6	3.20832	5
Commd8	NM_178599	-213	0	0	chr5	72447532	72448037	region_20	506	7	3.25991	5
Smyd1	NM_001160127	999	0.322701	100	chr6	71190707	71190862	region_24	156	5	4.15539	5
Smyd1	NM_009762	999	0.322701	100	chr6	71190707	71190862	region_24	156	5	4.15539	5
1700015G11Rik	NM_001195601	2188	4.53195	100	chr7	51881366	51881548	region_27	183	6	3.78688	5
3110040N11Rik	NM_026077	-4519	0	0	chr7	81667486	81667626	region_28	141	5	3.5705	5
Btbd1	NM_146193	35319	0.377419	100	chr7	81667486	81667626	region_28	141	5	3.5705	5
m-HMM
Gene Symbol	Transcript ID	Distance to TSS	Percent overlap with gene	Percent overlap with region	chromosome	start	end	Region ID	length(bps)	# markers	mean	state
Rgs20	NM_001177795	-1738	0	0	chr1	5062105	5062978	region_1	874	17	2.03649	3
Suco	NM_172645	56058	0.634197	100	chr1	163656898	163657281	region_7	384	10	1.95791	3
Slamf9	NM_029612	1755	12.0944	100	chr1	174313790	174314158	region_9	369	11	1.93577	3
Igsf9	NM_001145800	-4730	0	0	chr1	174313790	174314158	region_9	369	11	1.93577	3
Igsf9	NM_033608	-4834	0	0	chr1	174313790	174314158	region_9	369	11	1.93577	3
Sash1	NM_175155	1738	0.247173	100	chr10	8574119	8574523	region_123	405	12	2.47185	3
Stxbp5	NM_001081344	43614	0.465308	100	chr10	9546941	9547617	region_124	677	12	1.95983	3
Pcbd1	NM_025273	-4923	0	0	chr10	60479071	60479777	region_127	707	20	2.48243	3
Gstt1	NM_008185	-2226	0	0	chr10	75244527	75244893	region_128	367	11	1.75042	3
R3hdm4	NM_177994	-156	0	0	chr10	79320216	79320842	region_131	627	12	1.78754	3
Kiss1r	NM_053244	116	11.828	100	chr10	79320216	79320842	region_131	627	12	1.78754	3
Fgf18	NM_008005	1927	1.2786	100	chr11	33045086	33045474	region_138	389	11	1.93393	3
Fgf18	NR_102395	1927	1.2786	100	chr11	33045086	33045474	region_138	389	11	1.93393	3
Trim7	NM_053166	-1039	0	0	chr11	48668201	48668522	region_140	322	10	1.73306	3
Cdrt4	NM_025496	-2240	0	0	chr11	62764454	62765148	region_144	695	10	2.40317	3
Chd3	NM_146019	-4792	0	0	chr11	69190414	69190734	region_145	321	10	1.60378	3
P2rx1	NM_008771	0	1.35169	65.3614	chr11	72815225	72815556	region_149	332	10	1.77923	3
Myo1c	NM_008659	1807	1.80741	100	chr11	75469511	75469928	region_150	418	13	2.22569	3
Myo1c	NM_001080774	1166	1.85893	100	chr11	75469511	75469928	region_150	418	13	2.22569	3
Myo1c	NM_001080775	-2282	0	0	chr11	75469511	75469928	region_150	418	13	2.22569	3
Ptrf	NM_008986	-1333	0	0	chr11	100788041	100789753	region_155	1713	10	1.87139	3
Fmnl1	NM_001077698	221	1.22101	100	chr11	102987449	102987787	region_156	339	10	1.73442	3
Fmnl1	NM_019679	221	1.22101	100	chr11	102987449	102987787	region_156	339	10	1.73442	3
Polg2	NM_015810	0	2.26731	67.4541	chr11	106595372	106595752	region_157	381	12	1.7364	3
Polg2	NR_027785	0	2.07726	61.6798	chr11	106595372	106595752	region_157	381	12	1.7364	3
Slc25a19	NM_001252384	-4274	0	0	chr11	115448660	115449352	region_158	693	10	2.04291	3
Slc25a19	NM_001252394	-4274	0	0	chr11	115448660	115449352	region_158	693	10	2.04291	3
Slc25a19	NM_001252395	-4274	0	0	chr11	115448660	115449352	region_158	693	10	2.04291	3
Slc25a19	NM_001252396	-4274	0	0	chr11	115448660	115449352	region_158	693	10	2.04291	3
Slc25a19	NM_026071	-4274	0	0	chr11	115448660	115449352	region_158	693	10	2.04291	3
Nptx1	NM_008730	-1266	0	0	chr11	119365177	119365528	region_159	352	11	1.91679	3
Gm11762	NR_045099	457	1.72397	100	chr11	119365177	119365528	region_159	352	11	1.91679	3
Fam228b	NM_175431	290	1.44005	100	chr12	4785620	4785999	region_160	380	11	1.84739	3
Pfn4	NM_028376	-317	0	0	chr12	4785620	4785999	region_160	380	11	1.84739	3
Gm6682	NR_033599	-2051	0	0	chr12	4796774	4797140	region_161	367	10	4.47672	3
Foxg1	NM_001160112	2361	8.9335	100	chr12	50261371	50261726	region_163	356	11	1.85377	3
Foxg1	NM_008241	2237	9.22041	100	chr12	50261371	50261726	region_163	356	11	1.85377	3
3110039M20Rik	NR_026733	-4053	0	0	chr12	50261371	50261726	region_163	356	11	1.85377	3
Baz1a	NM_013815	59684	0.340657	100	chr12	55844466	55844783	region_164	318	10	1.87187	3
Entpd5	NM_001026214	-2548	0	0	chr12	85301326	85302906	region_165	1581	10	1.82092	3
Entpd5	NM_007647	-2548	0	0	chr12	85301326	85302906	region_165	1581	10	1.82092	3
Ccdc176	NM_028377	2510	6.39718	100	chr12	85301326	85302906	region_165	1581	10	1.82092	3
Rnf113a2	NM_025525	-4042	0	0	chr12	85301326	85302906	region_165	1581	10	1.82092	3
Slc17a1	NM_001170638	-2981	0	0	chr13	23874307	23874757	region_168	451	12	1.67361	3
Slc17a1	NM_009198	-2981	0	0	chr13	23874307	23874757	region_168	451	12	1.67361	3
Ptcd2	NM_026873	2898	1.27442	100	chr13	100441620	100441938	region_173	319	10	2.15405	3
Mrps27	NM_173757	-3005	0	0	chr13	100441620	100441938	region_173	319	10	2.15405	3
Cartpt	NM_001081493	-883	0	0	chr13	101001818	101003701	region_174	1884	34	1.79432	3
Cartpt	NM_013732	-883	0	0	chr13	101001818	101003701	region_174	1884	34	1.79432	3
Tmem254a	NM_025311	-1719	0	0	chr14	25041523	25041965	region_194	443	10	2.68899	3
Tmem254a	NM_026679	-1297	0	0	chr14	25041523	25041965	region_194	443	10	2.68899	3
Tmem254b	NM_001270495.1	-1313	0	0	chr14	25041523	25041965	region_194	443	10	2.68899	3
Tmem254b	NM_001270496	-1808	0	0	chr14	25041523	25041965	region_194	443	10	2.68899	3
Tmem254c	NM_001270498	-1297	0	0	chr14	25041523	25041965	region_194	443	10	2.68899	3
Tmem254c	NM_001270499	-1730	0	0	chr14	25041523	25041965	region_194	443	10	2.68899	3
Fbxo34	NM_001146085	34682	1.16829	100	chr14	46429120	46429813	region_198	694	12	2.2533	3
Fbxo34	NM_001146086	34682	1.16829	100	chr14	46429120	46429813	region_198	694	12	2.2533	3
Fbxo34	NM_030236	34682	1.16829	100	chr14	46429120	46429813	region_198	694	12	2.2533	3
Fbxo34	NR_027414	34682	1.16829	100	chr14	46429120	46429813	region_198	694	12	2.2533	3
Haus4	NM_145462	0	0.262384	6.15672	chr14	53508535	53509070	region_201	536	10	1.73158	3
Neil2	NM_201610	-3113	0	0	chr14	62150749	62151081	region_202	333	10	1.95583	3
Wdr70	NM_001081402	204449	0.160067	100	chr15	7841615	7841976	region_209	362	10	1.97831	3
Trps1	NM_032000	231933	0.139406	100	chr15	50487856	50488183	region_212	328	10	2.15816	3
Cyp2d9	NM_010006	-4989	0	0	chr15	82274739	82275152	region_214	414	12	1.72733	3
Cerk	NM_145475	-1301	0	0	chr15	86015209	86016042	region_215	834	11	2.13933	3
Zdhhc25	NM_027306	1566	0	0	chr15	88429634	88556426	region_216	126793	12	2.07599	3
Brd1	NM_001033274	5560	88.2168	32.8299	chr15	88429634	88556426	region_216	126793	12	2.07599	3
Cpne8	NM_025815	116040	0.778494	100	chr15	90389623	90391116	region_218	1494	11	2.42156	3
Tnk2	NM_001110147	26810	0.828786	100	chr16	32591200	32591521	region_225	322	10	1.82036	3
Tnk2	NM_016788	26810	0.828786	100	chr16	32591200	32591521	region_225	322	10	1.82036	3
Gm10818	NR_033493	-3255	0	0	chr16	32591200	32591521	region_225	322	10	1.82036	3
Scaf4	NM_178923	-894	0	0	chr16	90174179	90174539	region_228	361	11	1.72916	3
Psmb1	NM_011185	9548	5.51048	100	chr17	15192450	15193692	region_232	1243	11	3.34922	3
Pkmyt1	NM_023058	621	3.15536	100	chr17	23454579	23454906	region_234	328	10	1.90612	3
Tcp11	NM_001085555	-4144	0	0	chr17	27812373	27812755	region_236	383	12	1.95236	3
Tcp11	NM_013687	-4199	0	0	chr17	27812373	27812755	region_236	383	12	1.95236	3
Kctd20	NM_025888	2645	2.39761	100	chr17	28683450	28683802	region_237	353	10	2.02394	3
Tbc1d22b	NM_198647	19648	0.841987	100	chr17	29296462	29296941	region_238	480	14	1.69891	3
Myl12b	NM_023402	-1538	0	0	chr17	70896912	70897394	region_240	483	10	1.81639	3
Rax	NM_013833	-2886	0	0	chr18	66067345	66069080	region_247	1736	10	1.78132	3
Pqlc1	NM_001164420	2720	1.24596	100	chr18	80420024	80420490	region_248	467	10	1.76635	3
Pqlc1	NM_001164422	1739	1.27945	100	chr18	80420024	80420490	region_248	467	10	1.76635	3
Pqlc1	NM_001164424	1739	2.46803	100	chr18	80420024	80420490	region_248	467	10	1.76635	3
Pqlc1	NM_001164421	1659	1.28226	100	chr18	80420024	80420490	region_248	467	10	1.76635	3
Pqlc1	NM_001164423	1659	2.47851	100	chr18	80420024	80420490	region_248	467	10	1.76635	3
Pqlc1	NM_025861	1659	1.28226	100	chr18	80420024	80420490	region_248	467	10	1.76635	3
Zfp407	NM_001033341	24610	0.224461	100	chr18	84698232	84699088	region_249	857	20	2.18836	3
Lrp5	NM_008513	1210	0.328285	100	chr19	3685022	3685355	region_250	334	10	1.80925	3
Ptprcap	NM_016933	0	9.87415	56.6667	chr19	4154490	4154849	region_251	360	11	2.1224	3
Fosl1	NM_010235	7183	3.88255	100	chr19	5454881	5455200	region_252	320	10	2.01595	3
Ccdc85b	NM_001243307	2364	7.26942	100	chr19	5454881	5455200	region_252	320	10	2.01595	3
Ccdc85b	NM_198616	2364	7.26942	100	chr19	5454881	5455200	region_252	320	10	2.01595	3
Rela	NM_009045	798	3.36403	100	chr19	5638288	5638645	region_253	358	11	1.84647	3
Prune2	NM_181348	178100	0.190803	100	chr19	17201237	17201747	region_257	511	12	4.6079	3
Rfx3	NM_001166414	217249	0.150071	100	chr19	27831366	27831697	region_260	332	10	1.73289	3
Rfx3	NM_011265	245467	0.133094	100	chr19	27831366	27831697	region_260	332	10	1.73289	3
Ffar4	NM_181748	-2184	0	0	chr19	38159713	38160039	region_261	327	10	1.66245	3
Pdzd7	NM_001195265	13639	1.65898	100	chr19	45085133	45085445	region_263	313	10	1.74365	3
Itgb6	NM_001159564	46248	0.464151	100	chr2	60476619	60477195	region_19	577	10	2.03485	3
Itgb6	NM_021359	-2086	0	0	chr2	60476619	60477195	region_19	577	10	2.03485	3
Metap1d	NM_025633	52369	0.935217	100	chr2	71306546	71307217	region_20	672	10	1.8239	3
Pamr1	NM_173749	0	0.0408519	9.59596	chr2	102350502	102350897	region_23	396	12	1.87723	3
Thbs1	NM_011580	-4513	0	0	chr2	117798284	117798850	region_25	567	15	1.72627	3
4932438A13Rik	NM_172679	97129	0.17059	100	chr3	37151784	37152107	region_33	324	10	1.86278	3
Arhgef26	NM_001081295	38147	0.257603	100	chr3	62464853	62465170	region_35	318	10	2.72962	3
Glt28d2	NM_177130	-1739	0	0	chr3	85975185	85975663	region_36	479	10	2.18149	3
Nfkb1	NM_008689	-1900	0	0	chr3	135630835	135631511	region_41	677	10	1.97539	3
Adh4	NM_011996	-4604	0	0	chr3	138347955	138348280	region_43	326	10	2.86612	3
Gm6289	NM_001039222	7765	2.34899	100	chr3	144825242	144825633	region_44	392	12	2.27958	3
Slc44a5	NM_001081263	-4020	0	0	chr3	153906308	153906802	region_46	495	10	1.86025	3
Triqk	NM_001171801	53126	0.431352	100	chr4	12887110	12887431	region_176	322	10	1.70782	3
Triqk	NM_173746	53126	0.431352	100	chr4	12887110	12887431	region_176	322	10	1.70782	3
Prdm13	NM_001080771	-4151	0	0	chr4	21780950	21781487	region_177	538	15	1.86868	3
Rmrp	NR_001460	69	75	38.6194	chr4	43513556	43514091	region_178	536	11	2.02923	3
Ccdc107	NM_001037913	-374	0	0	chr4	43513556	43514091	region_178	536	11	2.02923	3
Fam221b	NM_175517	1999	4.57842	100	chr4	43687539	43687961	region_179	423	13	1.59574	3
Tmem8b	NM_001085508	-2110	0	0	chr4	43687539	43687961	region_179	423	13	1.59574	3
Rnf20	NM_001163263	2276	90.8329	49.8585	chr4	49655436	49700667	region_181	45232	11	2.05275	3
Rnf20	NM_182999	2276	90.8329	49.8585	chr4	49655436	49700667	region_181	45232	11	2.05275	3
Grin3a	NM_001033351	166203	9.75076	39.6998	chr4	49655436	49700667	region_181	45232	11	2.05275	3
Grin3a	NM_001276355	166203	9.75076	39.6998	chr4	49655436	49700667	region_181	45232	11	2.05275	3
Ppp3r2	NM_001004025	2417	25.3552	1.81509	chr4	49655436	49700667	region_181	45232	11	2.05275	3
Jun	NM_010591	-2750	0	0	chr4	94546991	94547353	region_184	363	11	1.68545	3
Pomgnt1	NM_026651	1153	3.96655	100	chr4	115649603	115649972	region_187	370	11	1.68896	3
Pomgnt1	NM_029786	1153	3.96655	100	chr4	115649603	115649972	region_187	370	11	1.68896	3
Gm13152	NM_001039209	314320	0.3789	100	chr4	146333986	146335264	region_191	1279	13	2.16474	3
Acap3	NM_207223	5406	2.26297	100	chr4	154741081	154741428	region_193	348	10	1.99923	3
Gm8773	NR_033499	-4005	0	0	chr5	5575468	5575800	region_47	333	10	1.77409	3
Plb1	NM_001081407	116944	6.64942	14.1419	chr5	32632609	32691511	region_49	58903	13	1.77906	3
Plb1	NM_172147	2448	77.2871	14.1419	chr5	32632609	32691511	region_49	58903	13	1.77906	3
Bod1l	NM_001081422	22232	0.574196	100	chr5	42110007	42110332	region_52	326	10	1.77951	3
Gbp6	NM_194336	-3278	0	0	chr5	105537280	105537674	region_55	395	12	1.55661	3
Cux1	NM_198602	4397	79.8053	100	chr5	136592841	136847636	region_56	254796	11	1.74441	3
Cux1	NM_009986	4423	86.9053	100	chr5	136592841	136847636	region_56	254796	11	1.74441	3
Mir721	NR_030500	0	100	0.034145	chr5	136592841	136847636	region_56	254796	11	1.74441	3
Rabl5	NM_026073	64	6.18132	100	chr5	137192841	137193155	region_57	315	10	1.82422	3
Braf	NM_139294	82953	0.280625	100	chr6	39571776	39572118	region_61	343	10	1.63394	3
Fam13a	NM_153574	-2978	0	0	chr6	58957059	58958257	region_64	1199	10	1.78642	3
Pcyox1	NM_025823	7920	2.88893	100	chr6	86354544	86354865	region_66	322	10	2.05051	3
Grip2	NM_001159507	18347	1.0287	100	chr6	91754080	91754551	region_67	472	11	1.82195	3
Mrps25	NM_025578	-4444	0	0	chr6	92153972	92154304	region_68	333	10	1.67208	3
Zfyve20	NM_030081	26012	1.18501	100	chr6	92153972	92154304	region_68	333	10	1.67208	3
Syn2	NM_001111015	120827	0.375696	100	chr6	115221348	115221902	region_70	555	11	1.74366	3
Syn2	NM_013681	120827	0.391786	100	chr6	115221348	115221902	region_70	555	11	1.74366	3
Timp4	NM_080639	-3879	0	0	chr6	115221348	115221902	region_70	555	11	1.74366	3
Wnt5b	NM_009525	-1149	0	0	chr6	119511116	119511437	region_72	322	10	1.79701	3
Cd9	NM_007657	-4057	0	0	chr6	125464432	125465024	region_73	593	11	1.85357	3
Sepw1	NM_009156	-404	0	0	chr7	15081298	15082149	region_76	852	14	2.28605	3
Dedd2	NM_207677	1265	1.89178	100	chr7	24927034	24927355	region_78	322	10	1.83741	3
Zfp526	NM_175436	-2856	0	0	chr7	24927034	24927355	region_78	322	10	1.83741	3
Sbsn	NM_001083903	784	7.84566	100	chr7	30461015	30461380	region_79	366	11	1.80104	3
Sbsn	NM_172205	784	7.84566	100	chr7	30461015	30461380	region_79	366	11	1.80104	3
Grwd1	NM_153419	0	0.628592	10.8025	chr7	45698798	45699121	region_82	324	10	2.08276	3
Nomo1	NM_153057	14968	1.28073	100	chr7	45916706	45917352	region_83	647	14	1.82099	3
Gm5334	NR_003648	-1975	0	0	chr7	68489376	68489994	region_85	619	18	1.97515	3
Ap2a2	NM_007459	53023	0.463061	100	chr7	141466523	141466850	region_90	328	10	1.88144	3
Gm16982	NR_040337	-1455	0	0	chr7	141466523	141466850	region_90	328	10	1.88144	3
BC068157	NM_207203	802	5.19882	100	chr8	4216108	4216511	region_92	404	12	1.86753	3
Csmd1	NM_053171	-511	0	0	chr8	17535874	17536232	region_93	359	11	1.96743	3
Galnt7	NM_001167981	100443	0.391547	100	chr8	60444250	60444755	region_96	506	10	1.80049	3
Galnt7	NM_144731	100443	0.391547	100	chr8	60444250	60444755	region_96	506	10	1.80049	3
Nudt7	NM_024437	0	1.79411	82.7586	chr8	117019486	117019891	region_100	406	12	1.93987	3
Nudt7	NM_024446	0	1.79478	82.7586	chr8	117019486	117019891	region_100	406	12	1.93987	3
Pknox2	NM_001029838	61912	0.431551	100	chr9	36833921	36835026	region_106	1106	14	1.93106	3
Pknox2	NM_148950	61960	0.43147	100	chr9	36833921	36835026	region_106	1106	14	1.93106	3
Olfr145	NM_146313	913	2.24839	12.069	chr9	37647990	37648163	region_107	174	10	1.86023	3
1700104A03Rik	NR_045805	16618	1.34578	100	chr9	54082647	54083090	region_110	444	12	2.2858	3
Gldn	NM_177350	-1533	0	0	chr9	54082647	54083090	region_110	444	12	2.2858	3
Cplx3	NM_146223	1327	5.19955	100	chr9	57402766	57403092	region_111	327	10	1.83227	3
Smad6	NM_008542	1099	0.59579	100	chr9	63818557	63818967	region_113	411	12	1.85363	3
Herc1	NM_145617	151952	4.02587	65.0674	chr9	66300408	66310203	region_114	9796	14	1.77384	3
Fbxl22	NM_175206	2397	60.9355	38.1686	chr9	66300408	66310203	region_114	9796	14	1.77384	3
Rpl29	NM_009082	0	8.96552	50.4155	chr9	106287461	106287821	region_118	361	10	2.11061	3
Slc25a20	NM_020520	-232	0	0	chr9	108517862	108519270	region_120	1409	11	1.77618	3
Abhd5	NM_026179	-320	0	0	chr9	122199302	122199994	region_121	693	10	2.98001	3
Ube2a	NM_019668	1049	3.27719	100	chrX	33306860	33307182	region_270	323	10	1.77722	3
Rhox4f	NM_001039696	-986	0	0	chrX	33914630	33915777	region_271	1148	12	2.63073	3
Cdr1	NM_001166658	0	3.32757	16.0083	chrX	57446148	57446628	region_276	481	14	2.31948	3
Cdr1	NM_001166658	154	39.8012	100	chrX	57445150	57446070	region_275	921	22	1.91493	3
Tro	NM_001002272	7983	3.92254	100	chrX	145989695	145990170	region_281	476	13	2.00615	3
Tro	NM_019548	7983	3.92254	100	chrX	145989695	145990170	region_281	476	13	2.00615	3
Reps2	NM_178256	77553	0.175265	100	chrX	157909749	157910154	region_282	406	10	1.89043	3
l-HMM
Gene Symbol	Transcript ID	Distance to TSS	Percent overlap with gene	Percent overlap with region	chromosome	start	end	Region ID	length(bps)	# markers	mean	state
Lmbrd1	NM_026719	5161	3.9023	100	chr1	24637980	24641024	region_1	3045	46	1.36043	1.5
Efemp1	NM_146015	-2529	0	0	chr11	28748731	28750676	region_16	1946	45	0.962199	1.5
C1qtnf2	NM_026979	-204	0	0	chr11	43315567	43317525	region_17	1959	43	0.955905	1.5
Polr2a	NM_009089	-466	0	0	chr11	69574885	69577096	region_19	2212	58	0.944768	1.5
Slc35g3	NM_019871	944	51.7875	45.8409	chr11	69574885	69577096	region_19	2212	58	0.944768	1.5
Dnmt3a	NM_007872	26315	1.59566	100	chr12	3833295	3835009	region_21	1715	41	0.978451	1.5
Dnmt3a	NM_001271753	26135	1.59834	100	chr12	3833295	3835009	region_21	1715	41	0.978451	1.5
Tubal3	NM_001033879	0	15.0146	84.6113	chr13	3923652	3925529	region_23	1878	48	0.910744	1.5
Cartpt	NM_001081493	-602	0	0	chr13	101001537	101003701	region_24	2165	40	1.57573	1.5
Cartpt	NM_013732	-602	0	0	chr13	101001537	101003701	region_24	2165	40	1.57573	1.5
Ndfip2	NM_001190989	0	2.80099	94.2193	chr14	104144265	104145769	region_25	1505	41	1.27527	1.5
Ndfip2	NM_029561	0	2.80099	94.2193	chr14	104144265	104145769	region_25	1505	41	1.27527	1.5
Ptp4a3	NM_001166389	21439	4.68798	100	chr15	73571839	73573508	region_27	1670	41	1.12091	1.5
Ptp4a3	NM_001166390	21439	4.68798	100	chr15	73571839	73573508	region_27	1670	41	1.12091	1.5
Ptp4a3	NM_001166388	19654	4.93528	100	chr15	73571839	73573508	region_27	1670	41	1.12091	1.5
Ptp4a3	NM_008975	-1773	0	0	chr15	73571839	73573508	region_27	1670	41	1.12091	1.5
Efcab6	NM_029946	2466	12.3173	100	chr15	83866184	83890650	region_28	24467	61	1.25026	1.5
Plxnb2	NM_001159521	14064	8.17899	100	chr15	88986057	88987553	region_29	1497	41	0.964174	1.5
Plxnb2	NM_138749	21002	5.93083	100	chr15	88986057	88987553	region_29	1497	41	0.964174	1.5
Sra1	NM_001164406	-1407	0	0	chr18	36797693	36799878	region_32	2186	41	1.4007	1.5
Sra1	NM_025291	-1407	0	0	chr18	36797693	36799878	region_32	2186	41	1.4007	1.5
Sra1	NR_028355	-1407	0	0	chr18	36797693	36799878	region_32	2186	41	1.4007	1.5
Apbb3	NM_146085	5463	26.6293	100	chr18	36797693	36799878	region_32	2186	41	1.4007	1.5
Sema6a	NM_018744	121951	1.34691	88.3289	chr18	47370365	47372249	region_33	1885	46	0.969195	1.5
Zfp407	NM_001033341	23995	0.500782	100	chr18	84697792	84699703	region_34	1912	47	1.73556	1.5
Unc5c	NM_009472	-677	0	0	chr3	141400295	141402274	region_6	1980	47	0.977628	1.5
Cd36	NM_001159558	592	1.8113	100	chr5	17398250	17400192	region_7	1943	46	0.879427	1.5
Cdk5	NM_007668	1250	43.1002	100	chr5	23930067	23932346	region_8	2280	46	1.16013	1.5
Slc4a2	NM_009207	-2951	0	0	chr5	23930067	23932346	region_8	2280	46	1.16013	1.5
Npy	NM_023456	-909	0	0	chr6	49748805	49751406	region_10	2602	48	1.07655	1.5
2700089E24Rik	NM_001271582	4244	25.0442	72.1996	chr6	133075176	133077139	region_11	1964	42	0.956095	1.5
2700089E24Rik	NM_001271583	4244	25.0442	72.1996	chr6	133075176	133077139	region_11	1964	42	0.956095	1.5
2700089E24Rik	NR_073368	4244	25.0442	72.1996	chr6	133075176	133077139	region_11	1964	42	0.956095	1.5
Nnmt	NM_010924	50	99.6209	12.6448	chr9	48253088	48356995	region_14	103908	47	1.25373	1.5
Cdr1	NM_001166658	0	46.4564	67.6101	chrX	57445150	57446739	region_35	1590	40	1.89129	1.5
Mum1l1	NM_001164630	24308	5.47839	100	chrX	134580716	134582265	region_36	1550	44	1.20684	1.5
Mum1l1	NM_175541	24308	5.47839	100	chrX	134580716	134582265	region_36	1550	44	1.20684	1.5
Mum1l1	NM_001164631	17186	7.32134	100	chrX	134580716	134582265	region_36	1550	44	1.20684	1.5
Mum1l1	NM_001164632	17186	7.32134	100	chrX	134580716	134582265	region_36	1550	44	1.20684	1.5
Mum1l1	NM_001164633	17186	7.32134	100	chrX	134580716	134582265	region_36	1550	44	1.20684	1.5
Table also includes identifiers such as gene symbol, Transcript ID, Distance to TSS, percent overlap with region, precise chromosome location of the region, region length, PGS region ID, markers (number of probes), mean enrichment level across the region (fold enrichment), and HMM state (s-HMM: +5, m-HMM: +3, l-HMM: +1.5).
