# Supplementary material for: Protein-restricted diet during pregnancy after insemination alters behavioral phenotypes of the progeny
Source: Genes Nutr. 2017 Jan 19;12:1. doi: 10.1186/s12263-016-0550-2 (PMC5248510; doi:10.1186/s12263-016-0550-2)
Supplement: Additional file 9: — HMM regions in which methylation levels were lower in FA group relative to CD group. Table also includes identifiers such as gene symbol, Transcript ID, Distance to TSS, percent overlap with region, precise chromosome location of the region, region length, PGS region ID, markers (number of probes), mean enrichment level across the region (fold enrichment), and HMM state (s-HMM: -5, m-HMM: -3, l-HMM: -1.5). (CSV 24 kb) [file 12263_2016_550_MOESM9_ESM.csv]

Supplemental information 3. HMM regions in which methylation levels were lower in FA group relative to CD group.
s-HMM
Gene Symbol	Transcript ID	Distance to TSS	Percent overlap with gene	Percent overlap with region	chromosome	start	end	Region ID	length(bps)	# markers	mean	state
Cflar	NM_207653	39234	0.296066	100	chr1	58697066	58697200	region_2	135	5	-4.43703	-5
Plekhm3	NM_001039493	-3211	0	0	chr1	64894312	64894448	region_3	137	5	-4.02438	-5
Rgs5	NM_009063	772	0.54435	100	chr1	171492948	171493154	region_10	207	7	-3.98912	-5
Epsti1	NM_029495	1207	0.149361	100	chr14	76639601	76639747	region_50	147	5	-3.43885	-5
Epsti1	NM_178825	1207	0.245249	100	chr14	76639601	76639747	region_50	147	5	-3.43885	-5
Mgat3	NM_010795	-1906	0	0	chr15	79998936	79999070	region_38	135	5	-3.49493	-5
Pcdha4-g	NM_001174154	522655	0.015888	100	chr18	37601370	37601510	region_79	141	5	-3.50061	-5
Pcdhb15	NM_053140	1850	5.04292	100	chr18	37601370	37601510	region_79	141	5	-3.50061	-5
Pcdhb16	NM_053141	-2232	0	0	chr18	37601370	37601510	region_79	141	5	-3.50061	-5
Nolc1	NM_001039351	208	1.53067	100	chr19	46129382	46129529	region_71	148	5	-3.89915	-5
Nolc1	NM_001039352	208	1.53067	100	chr19	46129382	46129529	region_71	148	5	-3.89915	-5
Nolc1	NM_001039353	208	1.53067	100	chr19	46129382	46129529	region_71	148	5	-3.89915	-5
Nolc1	NM_053086	208	1.53067	100	chr19	46129382	46129529	region_71	148	5	-3.89915	-5
Sfr1	NM_026377	872	5.00782	100	chr19	47785939	47786130	region_72	192	6	-3.93657	-5
BC005624	NM_144885	507	1.5697	100	chr2	30803302	30803444	region_74	143	5	-4.0278	-5
Usp20	NM_028846	-844	0	0	chr2	30803302	30803444	region_74	143	5	-4.0278	-5
Ube2l6	NM_019949	2402	78.5056	46.2565	chr2	84602069	84621034	region_75	18966	5	-3.86613	-5
Smtnl1	NM_024230	2458	78.5851	47.5588	chr2	84602069	84621034	region_75	18966	5	-3.86613	-5
Gm14420	NM_001177568.1	803011	0.00534454	100	chr2	176675597	176675708	region_78	112	5	-8.4086	-5
Prdm13	NM_001080771	-2593	0	0	chr4	21779392	21779561	region_12	170	5	-3.17131	-5
Cnr1	NM_007726	18273	0.599149	100	chr4	34271518	34271662	region_13	145	5	-3.75629	-5
Mical3	NM_001270475	106011	0.0706845	100	chr6	120990491	120990631	region_34	141	5	-3.68712	-5
Mical3	NM_153396	56616	0.189501	100	chr6	120990491	120990631	region_34	141	5	-3.68712	-5
Psg27	NM_001037168	289	1.37126	100	chr7	17725392	17725539	region_45	148	5	-3.93413	-5
9530053A07Rik	NM_001164655	-3505	0	0	chr7	27834571	27834721	region_46	151	5	-4.73931	-5
Arnt2	NM_007488	-3220	0	0	chr7	84289444	84289629	region_48	186	6	-3.49115	-5
Defb15	NM_139222	928	5.03622	100	chr8	23397183	23397328	region_63	146	5	-4.50838	-5
Hmgb2	NM_008252	-864	0	0	chr8	60402903	60403121	region_65	219	5	-3.49475	-5
Keap1	NM_001110305	1240	1.47855	100	chr9	20988354	20988495	region_56	142	5	-3.65958	-5
Keap1	NM_001110306	1240	1.47855	100	chr9	20988354	20988495	region_56	142	5	-3.65958	-5
Keap1	NM_001110307	1240	1.47855	100	chr9	20988354	20988495	region_56	142	5	-3.65958	-5
Keap1	NM_016679	1240	1.47855	100	chr9	20988354	20988495	region_56	142	5	-3.65958	-5
Sash3	NM_028773	-473	0	0	chrX	44390497	44390681	region_81	185	6	-3.59912	-5
m-HMM
Gene Symbol	Transcript ID	Distance to TSS	Percent overlap with gene	Percent overlap with region	chromosome	start	end	Region ID	length(bps)	# markers	mean	state
Prex2	NM_029525	182906	0.13152	100	chr1	11161585	11161992	region_1	408	12	-1.85728	-3
Rhbdd1	NM_029777	126915	0.25468	100	chr1	82322518	82322845	region_3	328	10	-2.14498	-3
Rhbdd1	NM_001122685	104445	0.308506	100	chr1	82322518	82322845	region_3	328	10	-2.14498	-3
Prelp	NM_054077	2289	54.8846	100	chr1	135729435	135735524	region_8	6090	10	-2.06415	-3
Serpinc1	NM_080844	-2226	0	0	chr1	162812532	162813057	region_9	526	10	-1.71264	-3
Prrc2c	NM_001081290	34992	0.7343	100	chr1	164541736	164542240	region_10	505	15	-2.24014	-3
Rxrg	NM_009107	65	0.969391	100	chr1	169435102	169435501	region_11	400	10	-1.91117	-3
Pycr2	NM_133705	1341	10.1704	100	chr1	182742290	182742677	region_13	388	12	-3.6704	-3
Kcnh1	NM_001038607	0	0.193869	88.3024	chr1	193891514	193892214	region_14	701	20	-1.59085	-3
Kcnh1	NM_010600	0	0.193869	88.3024	chr1	193891514	193892214	region_14	701	20	-1.59085	-3
Tnfaip3	NM_001166402	-2594	0	0	chr10	18703974	18704309	region_174	336	10	-1.84749	-3
Tnfaip3	NM_009397	518	2.31788	100	chr10	18703974	18704309	region_174	336	10	-1.84749	-3
P4ha1	NM_011030	-1521	0	0	chr10	58716216	58717132	region_177	917	10	-2.08742	-3
Jmjd1c	NM_207221	60897	24.3544	100	chr10	66583512	66614945	region_178	31434	10	-2.17459	-3
Jmjd1c	NM_001242396	2405	44.538	100	chr10	66583512	66614945	region_178	31434	10	-2.17459	-3
Arid3a	NM_007880	-897	0	0	chr10	79328688	79329304	region_181	617	10	-1.87886	-3
Esyt1	NM_011843	-3977	0	0	chr10	127932786	127933772	region_188	987	12	-1.69848	-3
Ccng1	NM_009831	2559	5.9234	100	chr11	40595753	40596151	region_45	399	12	-2.26729	-3
BC049762	NM_177567	-4144	0	0	chr11	51110519	51110882	region_47	364	11	-1.73672	-3
Clk4	NM_007714	3925	1.95752	100	chr11	51110519	51110882	region_47	364	11	-1.73672	-3
Slc47a1	NM_026183	172	1.03815	100	chr11	61193740	61194099	region_48	360	11	-1.88421	-3
Elac2	NM_023479	-1861	0	0	chr11	64792783	64793369	region_49	587	12	-1.75071	-3
Myh3	NM_001099635	2934	1.88388	100	chr11	66897429	66897880	region_50	452	13	-2.27201	-3
Slc25a35	NM_028048	1052	18.9238	100	chr11	68785378	68786207	region_51	830	10	-1.79153	-3
Zzef1	NM_001045536	112391	0.252109	100	chr11	72724812	72725141	region_53	330	10	-1.83129	-3
Trpv1	NM_001001445	-1755	0	0	chr11	73052291	73052699	region_54	409	12	-2.04205	-3
Adap2	NM_172133	-2910	0	0	chr11	79966280	79967447	region_56	1168	10	-1.99085	-3
Cct6b	NM_009839	-4153	0	0	chr11	82584637	82585073	region_57	437	10	-2.76295	-3
1100001G20Rik	NM_183249	1754	5.55361	100	chr11	83564889	83565205	region_58	317	10	-2.22364	-3
Heatr6	NM_145432	-4627	0	0	chr11	83564889	83565205	region_58	317	10	-2.22364	-3
Gm11554	NM_001099313.1	0	0.922446	31.9527	chr11	99625876	99626213	region_61	338	10	-1.71166	-3
Krtap4-13	NM_027087.1	0	13.6585	33.1361	chr11	99625876	99626213	region_61	338	10	-1.71166	-3
Kcnh6	NM_001037712	9765	2.40885	100	chr11	105834058	105834680	region_62	623	12	-2.65509	-3
Rnf157	NM_027258	49919	0.427702	100	chr11	116178877	116179204	region_64	328	10	-1.84916	-3
Pcyt2	NM_024229	-3331	0	0	chr11	120437312	120437785	region_66	474	10	-1.86404	-3
Sirt7	NM_153056	3308	7.14717	100	chr11	120437312	120437785	region_66	474	10	-1.86404	-3
Matn3	NM_010770	20116	3.26128	100	chr12	8994053	8994838	region_67	786	18	-1.88954	-3
Zfyve26	NM_001008550	49658	0.513005	100	chr12	80165138	80165465	region_71	328	10	-1.6595	-3
Trip11	NM_028446	29816	0.480211	100	chr12	102284043	102284406	region_74	364	11	-1.89725	-3
Serpina1d	NM_009246	-422	0	0	chr12	104175106	104175541	region_75	436	13	-1.91531	-3
Vmn1r205	NM_134217	-1379	0	0	chr13	22601775	22602149	region_79	375	11	-1.79972	-3
Sox4	NM_009238	671	10.5619	100	chr13	28960166	28960477	region_80	312	10	-1.67138	-3
A330033J07Rik	NR_102303	2543	0.231233	100	chr13	48271514	48272018	region_82	505	12	-1.82732	-3
Id4	NM_031166	-1346	0	0	chr13	48271514	48272018	region_82	505	12	-1.82732	-3
Il6st	NM_010560	8601	0.773509	100	chr13	113593549	113593879	region_84	331	10	-2.07685	-3
Slc38a9	NM_178746	1854	0.469303	100	chr13	113783498	113783863	region_85	366	11	-2.03014	-3
Gm2897	NM_001177715.1	375857	0.0677981	100	chr14	5982699	5983027	region_164	329	10	-1.78526	-3
Abhd6	NM_025341	-2671	0	0	chr14	6791254	6792110	region_165	857	17	-1.61433	-3
Ncoa4	NM_001033988	10766	1.7152	100	chr14	30999667	31000000	region_167	334	10	-1.85308	-3
Ncoa4	NM_019744	4866	2.46077	100	chr14	30999667	31000000	region_167	334	10	-1.85308	-3
Gdf10	NM_145741	-4645	0	0	chr14	32747721	32748034	region_168	314	10	-1.74568	-3
Acin1	NM_001085473	-4863	0	0	chr14	53646000	53646538	region_169	539	14	-2.07179	-3
Acin1	NM_023190	-4863	0	0	chr14	53646000	53646538	region_169	539	14	-2.07179	-3
Ift88	NM_009376	14468	0.354757	100	chr14	56392649	56392981	region_171	333	10	-1.8179	-3
Mroh2b	NM_001166066	36045	0.564099	100	chr15	4881997	4882354	region_122	358	11	-2.1617	-3
Ctnnd2	NM_008729	54451	0.0413188	100	chr15	30171633	30171986	region_123	354	11	-1.78625	-3
Tas2r119	NM_020503	2122	0	0	chr15	32124000	32124321	region_124	322	10	-1.62333	-3
0610007N19Rik	NR_038186	168	8.05664	100	chr15	32188755	32189084	region_125	330	10	-1.69619	-3
Snord123	NR_028575	-2233	0	0	chr15	32188755	32189084	region_125	330	10	-1.69619	-3
Sema5a	NM_009154	-318	0	0	chr15	32188755	32189084	region_125	330	10	-1.69619	-3
Pycrl	NM_025412	-325	0	0	chr15	75749141	75749670	region_127	530	10	-1.59769	-3
Mb	NM_013593	-1088	0	0	chr15	76879012	76879486	region_128	475	10	-1.72353	-3
Apol6	NM_001163621	6682	6.52742	100	chr15	76879012	76879486	region_128	475	10	-1.72353	-3
Apol6	NM_028010	6481	4.0142	100	chr15	76879012	76879486	region_128	475	10	-1.72353	-3
Mfng	NM_008595	-2557	0	0	chr15	78603258	78603608	region_129	351	10	-2.28077	-3
Card10	NM_130859	26690	1.2577	100	chr15	78603258	78603608	region_129	351	10	-2.28077	-3
Fam227a	NM_029407	148	0.718885	100	chr15	79485710	79486064	region_130	355	11	-1.854	-3
Cby1	NM_028634	-418	0	0	chr15	79485710	79486064	region_130	355	11	-1.854	-3
Gm4371	NR_028311	4047	4.20375	100	chr15	96014881	96015749	region_131	869	10	-1.89715	-3
Kalrn	NM_177357	541685	0.0585369	100	chr16	33891772	33892090	region_134	319	10	-1.67352	-3
Ncam2	NM_001113208	461	0.104818	100	chr16	81083750	81084193	region_136	444	13	-1.68088	-3
Ncam2	NM_010954	461	0.111808	100	chr16	81083750	81084193	region_136	444	13	-1.68088	-3
Pkd1	NM_013630	-3633	0	0	chr17	24273429	24273917	region_141	489	10	-1.7696	-3
Pigq	NM_011822	3	2.49035	100	chr17	25669174	25669560	region_143	387	11	-1.70678	-3
Nhlrc4	NM_001039038	2972	0	0	chr17	25669174	25669560	region_143	387	11	-1.70678	-3
Ebi3	NM_015766	1770	12.2018	100	chr17	55547686	55548222	region_145	537	11	-1.96045	-3
Ccdc94	NM_028381	-4258	0	0	chr17	55547686	55548222	region_145	537	11	-1.96045	-3
Tpgs2	NM_001142698	0	0.785001	91.0863	chr18	25311562	25311920	region_257	359	10	-2.06414	-3
Tpgs2	NM_001004361	0	0.995949	91.0863	chr18	25311562	25311920	region_257	359	10	-2.06414	-3
Tpgs2	NM_001142697	-2586	0	0	chr18	25311562	25311920	region_257	359	10	-2.06414	-3
AW554918	NM_001033532	-110	0	0	chr18	25311562	25311920	region_257	359	10	-2.06414	-3
Alpk2	NM_001037294	43567	0.249297	100	chr18	65475372	65475691	region_263	320	10	-1.70935	-3
4930481A15Rik	NR_015545	12812	6.33529	100	chr19	5419686	5420697	region_222	1012	11	-1.97397	-3
4930481A15Rik	NR_027938	12812	6.33529	100	chr19	5419686	5420697	region_222	1012	11	-1.97397	-3
AI837181	NM_001256515	-4447	0	0	chr19	5419686	5420697	region_222	1012	11	-1.97397	-3
AI837181	NM_134149	-4447	0	0	chr19	5419686	5420697	region_222	1012	11	-1.97397	-3
Rnaseh2c	NM_026616	-1948	0	0	chr19	5599599	5599925	region_223	327	10	-1.69959	-3
Ppp1r32	NM_133689	-4508	0	0	chr19	10554451	10554940	region_225	490	11	-1.67913	-3
Cep55	NM_028293	1844	90.4958	51.0422	chr19	38122013	38156411	region_227	34399	10	-2.76405	-3
Cep55	NM_001164362	1827	90.5752	51.0422	chr19	38122013	38156411	region_227	34399	10	-2.76405	-3
Cep55	NM_028760	1827	90.5752	51.0422	chr19	38122013	38156411	region_227	34399	10	-2.76405	-3
Aldh18a1	NM_019698	-799	0	0	chr19	40642574	40642923	region_228	350	11	-1.85489	-3
Aldh18a1	NM_153554	-799	0	0	chr19	40642574	40642923	region_228	350	11	-1.85489	-3
Sfr1	NM_026377	837	10.4591	100	chr19	47785904	47786304	region_232	401	12	-3.01521	-3
Sephs1	NM_175400	1151	1.352	100	chr2	4799987	4800378	region_234	392	11	-2.07563	-3
Il1f6	NM_019450	1209	3.33463	100	chr2	24038635	24038977	region_235	343	10	-2.01066	-3
Tanc1	NM_198294	232524	0.134554	100	chr2	59645407	59645721	region_237	315	10	-1.96315	-3
Itgb6	NM_001159564	50518	0.427148	100	chr2	60472395	60472925	region_238	531	10	-1.764	-3
Itgb6	NM_021359	1608	0.704216	100	chr2	60472395	60472925	region_238	531	10	-1.764	-3
Syt13	NM_030725	-2066	0	0	chr2	92713557	92713874	region_242	318	10	-2.71262	-3
Rasgrp1	NM_011246	-380	0	0	chr2	117034699	117035100	region_244	402	12	-1.87953	-3
Sord	NM_146126	-3012	0	0	chr2	121922941	121923268	region_246	328	10	-2.13064	-3
Il1b	NM_008361	5141	5.12076	100	chr2	129057087	129057421	region_247	335	10	-2.26777	-3
Gm14047	NR_015474	-3922	0	0	chr2	129057087	129057421	region_247	335	10	-2.26777	-3
Map1lc3a	NM_025735	247	25.3653	100	chr2	154968052	154968485	region_252	434	10	-1.78698	-3
Map1lc3a	NR_046364	247	25.3653	100	chr2	154968052	154968485	region_252	434	10	-1.78698	-3
Epb4.1l1	NM_001003815	1188	0.258669	100	chr2	156113681	156113996	region_253	316	10	-1.70962	-3
Epb4.1l1	NM_013510	1188	0.258669	100	chr2	156113681	156113996	region_253	316	10	-1.70962	-3
Maml3	NM_001004176	410128	0.0793018	100	chr3	51782478	51782808	region_108	331	10	-1.82738	-3
Adamtsl4	NM_144899	8111	3.41455	100	chr3	95764756	95765153	region_114	398	10	-1.80835	-3
4933431E20Rik	NR_015459	-2758	0	0	chr3	108027028	108027350	region_116	323	10	-1.60015	-3
Sec24d	NM_027135	1482	0.325039	100	chr3	123261000	123261318	region_118	319	10	-2.13019	-3
AI464131	NM_001085515	5010	5.33708	100	chr4	41686339	41686737	region_18	399	12	-1.69319	-3
Fam214b	NM_001253353	-165	0	0	chr4	43061567	43062035	region_19	469	14	-2.01954	-3
Fam214b	NM_001253354	-165	0	0	chr4	43061567	43062035	region_19	469	14	-2.01954	-3
Fam214b	NM_172691	5286	3.39658	100	chr4	43061567	43062035	region_19	469	14	-2.01954	-3
Fam214b	NR_045567	5286	3.39658	100	chr4	43061567	43062035	region_19	469	14	-2.01954	-3
Dnajc6	NM_198412	52871	0.335963	100	chr4	101047451	101047941	region_22	491	10	-2.05846	-3
Dnajc6	NM_001164584	41543	0.364192	100	chr4	101047451	101047941	region_22	491	10	-2.05846	-3
Dnajc6	NM_001164585	41543	0.364192	100	chr4	101047451	101047941	region_22	491	10	-2.05846	-3
Dnajc6	NM_001164583	-585	0	0	chr4	101047451	101047941	region_22	491	10	-2.05846	-3
Cyp4a12a	NM_177406	2015	1.06304	100	chr4	114798993	114799351	region_24	359	11	-1.85299	-3
Ccdc30	NM_001270435	29679	0.351938	100	chr4	118883450	118883775	region_25	326	10	-1.72378	-3
Ccdc30	NM_028506	-1683	0	0	chr4	118883450	118883775	region_25	326	10	-1.72378	-3
Ccdc30	NM_029286	29679	0.351938	100	chr4	118883450	118883775	region_25	326	10	-1.72378	-3
Ccdc30	NM_028698	-1683	0	0	chr4	118883450	118883775	region_25	326	10	-1.72378	-3
Ccdc30	NM_028857	-1683	0	0	chr4	118883450	118883775	region_25	326	10	-1.72378	-3
Zscan20	NM_177758	22890	1.51726	100	chr4	128089111	128089513	region_26	403	12	-1.77014	-3
Mecr	NM_025297	247	1.96973	100	chr4	131115794	131116272	region_27	479	10	-2.17254	-3
Extl1	NM_019578	0	1.86696	84.5938	chr4	133644323	133644679	region_28	357	11	-2.30341	-3
Ppp1cb	NM_172707	1463	0.969952	100	chr5	32737014	32737350	region_31	337	10	-1.83408	-3
Tmem33	NM_028975	0	0.184999	13.5392	chr5	67539423	67539843	region_33	421	12	-2.32458	-3
Tmem33	NM_030108	0	0.184999	13.5392	chr5	67539423	67539843	region_33	421	12	-2.32458	-3
A930011G23Rik	NR_030692	106082	0.0949474	100	chr5	99862872	99863281	region_36	410	12	-2.00467	-3
Trafd1	NM_001163470	99	2.79318	100	chr5	121645747	121646134	region_38	388	11	-2.51508	-3
Trafd1	NM_172275	99	2.79318	100	chr5	121645747	121646134	region_38	388	11	-2.51508	-3
Srrt	NM_001109909	6222	3.9843	100	chr5	137530765	137531241	region_40	477	14	-2.02211	-3
Srrt	NM_001109910	6222	3.9843	100	chr5	137530765	137531241	region_40	477	14	-2.02211	-3
Srrt	NM_031405	6222	3.9843	100	chr5	137530765	137531241	region_40	477	14	-2.02211	-3
Tnrc18	NM_001122730	-4711	0	0	chr5	143087239	143087579	region_41	341	10	-1.62033	-3
Tnrc18	NM_178242	-4711	0	0	chr5	143087239	143087579	region_41	341	10	-1.62033	-3
Lmtk2	NM_001081109	10254	0.385097	100	chr5	144364217	144364554	region_42	338	10	-1.7733	-3
Wnt2	NM_023653	1826	0.790228	100	chr6	17978293	17978620	region_87	328	10	-1.75203	-3
Slc13a1	NM_019481	271	0.547544	100	chr6	24117388	24117824	region_90	437	13	-1.87438	-3
Cnot4	NM_001164412	97768	0.299088	100	chr6	34965789	34966122	region_92	334	10	-1.81235	-3
Cnot4	NM_001164413	97768	0.299088	100	chr6	34965789	34966122	region_92	334	10	-1.81235	-3
Cnot4	NM_001164414	97768	0.299088	100	chr6	34965789	34966122	region_92	334	10	-1.81235	-3
Zfp783	NR_027963	6624	2.75141	100	chr6	47879385	47879697	region_94	313	10	-2.35863	-3
Zfp956	NM_178898	-3279	0	0	chr6	47879385	47879697	region_94	313	10	-2.35863	-3
Cml5	NM_023493	-4456	0	0	chr6	85791087	85791507	region_97	421	10	-2.0258	-3
Kcna5	NM_145983	-3652	0	0	chr6	126504827	126505407	region_101	581	17	-2.22799	-3
Fgf23	NM_022657	-2162	0	0	chr6	127034653	127036359	region_102	1707	10	-1.82227	-3
Tspan11	NM_026743	-4928	0	0	chr6	127847817	127848313	region_103	497	10	-1.76158	-3
9530053A07Rik	NM_001164655	1471	1.21937	100	chr7	27839697	27840127	region_149	431	13	-1.96217	-3
9530053A07Rik	NM_001164655	-3285	0	0	chr7	27834571	27834941	region_148	371	11	-3.20602	-3
Gm5334	NR_003648	-1335	0	0	chr7	68490246	68490634	region_153	389	12	-1.81161	-3
Me3	NM_181407	4787	0.147601	100	chr7	89512797	89513123	region_154	327	10	-2.30756	-3
Olfr6	NM_206897	-2361	0	0	chr7	106752945	106753693	region_158	749	11	-1.93609	-3
Zfp143	NM_009281	-1337	0	0	chr7	109850996	109851542	region_159	547	10	-1.63463	-3
Lcmt1	NM_025304	24899	0.700676	100	chr7	123194029	123194395	region_160	367	11	-1.66515	-3
Zg16	NM_026918	651	28.305	100	chr7	126841960	126842475	region_161	516	10	-1.92131	-3
Olfr532	NM_147026	1218	0	0	chr7	140269332	140269874	region_162	543	16	-1.9556	-3
Adprhl1	NM_172750	-1915	0	0	chr8	13256055	13256660	region_207	606	13	-1.87092	-3
Dcun1d2	NM_001024504	31444	1.88404	100	chr8	13256055	13256660	region_207	606	13	-1.87092	-3
Dcun1d2	NM_001042649	31444	1.88404	100	chr8	13256055	13256660	region_207	606	13	-1.87092	-3
Dcun1d2	NM_001042650	31444	1.88404	100	chr8	13256055	13256660	region_207	606	13	-1.87092	-3
Dcun1d2	NM_001042651	31444	1.88404	100	chr8	13256055	13256660	region_207	606	13	-1.87092	-3
Gm16793	NR_040376	0	3.40543	67.8899	chr8	37057317	37057643	region_209	327	10	-1.71393	-3
Mfhas1	NM_001081279	1002	0.35678	100	chr8	37057317	37057643	region_209	327	10	-1.71393	-3
Gm4975	NM_001195687	10420	1.17913	100	chr8	66833620	66833943	region_211	324	10	-2.35595	-3
Sc4mol	NM_025436	-4295	0	0	chr8	67630066	67630383	region_212	318	10	-1.9181	-3
Gcdh	NM_001044744	-31	0	0	chr8	87784058	87784374	region_213	317	10	-1.79497	-3
Gcdh	NM_008097	-31	0	0	chr8	87784058	87784374	region_213	317	10	-1.79497	-3
Lrrc29	NM_177449	-3830	0	0	chr8	108219236	108219573	region_215	338	10	-1.90232	-3
Fhod1	NM_177699	17527	1.79692	100	chr8	108219236	108219573	region_215	338	10	-1.90232	-3
Nfat5	NM_018823	-2838	0	0	chr8	110178520	110179761	region_216	1242	11	-1.68452	-3
Nfat5	NM_133957	-2838	0	0	chr8	110178520	110179761	region_216	1242	11	-1.68452	-3
Olfr39	NM_146825	-234	0	0	chr9	20032162	20032519	region_191	358	10	-1.76393	-3
Ccdc151	NM_001163787	-4083	0	0	chr9	21757120	21757464	region_192	345	11	-1.73548	-3
Ccdc151	NM_029939	-4083	0	0	chr9	21757120	21757464	region_192	345	11	-1.73548	-3
Prkcsh	NM_008925	3683	3.08339	100	chr9	21757120	21757464	region_192	345	11	-1.73548	-3
Ntm	NM_172290	-4272	0	0	chr9	29716848	29717174	region_193	327	10	-2.6743	-3
Trip4	NM_019797	-561	0	0	chr9	65707362	65707679	region_195	318	10	-2.17019	-3
Csnk1g1	NM_173185	346	0.233813	100	chr9	65707362	65707679	region_195	318	10	-2.17019	-3
Rps27l	NM_026467	-4210	0	0	chr9	66740147	66741052	region_196	906	10	-1.84672	-3
Fam214a	NM_001113283	20187	0.41301	100	chr9	74759844	74760171	region_197	328	10	-2.2488	-3
Fam214a	NM_153584	-2544	0	0	chr9	74759844	74760171	region_197	328	10	-2.2488	-3
Ppp2r3a	NM_001161362	50294	0.448782	100	chr9	101057144	101057802	region_201	659	10	-1.71006	-3
Ppp2r3a	NM_172144	-1807	0	0	chr9	101057144	101057802	region_201	659	10	-1.71006	-3
Rbm6	NM_011251	2492	94.6343	100	chr9	107634495	107728429	region_203	93935	10	-2.35755	-3
Rbm6	NM_029169	2492	94.6343	100	chr9	107634495	107728429	region_203	93935	10	-2.35755	-3
Abhd5	NM_026179	-1371	0	0	chr9	122198365	122198943	region_205	579	10	-2.09924	-3
P2ry4	NM_020621	190	10.6848	100	chrX	96796896	96797399	region_270	504	15	-1.7216	-3
Tbc1d8b	NM_001081499	2040	0.862418	100	chrX	135033400	135033996	region_273	597	13	-1.68544	-3
l-HMM
Gene Symbol	Transcript ID	Distance to TSS	Percent overlap with gene	Percent overlap with region	chromosome	start	end	Region ID	length(bps)	# markers	mean	state
Daw1	NM_027725	1263	97.5143	33.136	chr1	83040049	83189574	region_1	149526	45	-1.3686	-1.5
Daw1	NR_027636	1263	97.5143	33.136	chr1	83040049	83189574	region_1	149526	45	-1.3686	-1.5
Sphkap	NM_172430	97651	35.9334	36.6291	chr1	83040049	83189574	region_1	149526	45	-1.3686	-1.5
Atp10b	NM_176999	0	0.338048	16.7475	chr11	42991411	42993679	region_7	2269	41	-0.847624	-1.5
Ccdc42	NM_177779	3181	23.9923	100	chr11	68406413	68409031	region_8	2619	54	-0.950139	-1.5
Gpr179	NM_001081220	12738	7.07202	100	chr11	97154015	97155426	region_9	1412	40	-1.00864	-1.5
Nudt14	NM_025399	0	10.1124	43.5061	chr12	113389181	113390897	region_10	1717	44	-0.91359	-1.5
Cenpp	NM_025495	159656	1.50683	100	chr13	49502171	49505013	region_11	2843	41	-1.05716	-1.5
Ctsr	NM_020284	545	30.7136	100	chr13	61171740	61173267	region_13	1528	40	-1.0904	-1.5
Pcdh9	NM_001081377	564427	14.2079	100	chr14	92083251	92207596	region_31	124346	42	-1.13612	-1.5
Pcdh9	NM_001271798	566208	14.179	100	chr14	92083251	92207596	region_31	124346	42	-1.13612	-1.5
Pcdh9	NM_001271799	566208	14.179	100	chr14	92083251	92207596	region_31	124346	42	-1.13612	-1.5
Pcdh9	NM_001271800	564427	14.2079	100	chr14	92083251	92207596	region_31	124346	42	-1.13612	-1.5
Rap2a	NM_029519	-508	0	0	chr14	119611436	119613133	region_32	1698	40	-1.19913	-1.5
Taf2	NM_001081288	613	3.14073	100	chr15	54899833	54901623	region_21	1791	40	-1.20749	-1.5
Sharpin	NM_025340	-2624	0	0	chr15	76180990	76182414	region_22	1425	41	-1.24549	-1.5
Maf1	NM_001164607	2441	20.9008	45.2632	chr15	76180990	76182414	region_22	1425	41	-1.24549	-1.5
Maf1	NM_001164608	2441	20.9008	45.2632	chr15	76180990	76182414	region_22	1425	41	-1.24549	-1.5
Maf1	NM_026859	2441	20.9008	45.2632	chr15	76180990	76182414	region_22	1425	41	-1.24549	-1.5
Arvcf	NM_001272029	28253	3.49441	100	chr16	18289998	18292055	region_24	2058	42	-1.09066	-1.5
Arvcf	NM_033474	28253	3.49441	100	chr16	18289998	18292055	region_24	2058	42	-1.09066	-1.5
Arvcf	NM_001272028	-2291	0	0	chr16	18289998	18292055	region_24	2058	42	-1.09066	-1.5
Arvcf	NM_001272030	-2291	0	0	chr16	18289998	18292055	region_24	2058	42	-1.09066	-1.5
Eif3a	NM_010123	432	5.89269	100	chr19	60843183	60844925	region_40	1743	43	-1.1709	-1.5
Bahd1	NM_001045523	18921	9.29684	100	chr2	118611977	118614106	region_41	2130	46	-1.05345	-1.5
Chst14	NM_028117	-3832	0	0	chr2	118611977	118614106	region_41	2130	46	-1.05345	-1.5
Gnb4	NM_013531	8732	9.35805	100	chr3	32796265	32799353	region_18	3089	42	-0.947141	-1.5
Pigk	NM_025662	24210	2.3	100	chr3	152675696	152677418	region_20	1723	42	-0.944497	-1.5
Pigk	NM_178016	24210	2.3	100	chr3	152675696	152677418	region_20	1723	42	-0.944497	-1.5
Ythdc1	NM_177680	12818	4.57894	100	chr5	87891869	87893341	region_4	1473	40	-1.18214	-1.5
Nudt9	NM_028794	-3647	0	0	chr5	104281338	104283666	region_5	2329	47	-1.03272	-1.5
Kdm2b	NM_001003953	3536	1.45587	100	chr5	123244451	123246174	region_6	1724	47	-1.27789	-1.5
Kdm2b	NM_001005866	2977	1.46278	100	chr5	123244451	123246174	region_6	1724	47	-1.27789	-1.5
A930024E05Rik	NR_045820	-3797	0	0	chr5	123244451	123246174	region_6	1724	47	-1.27789	-1.5
Hoxa3	NM_010452	13083	5.44017	100	chr6	52127175	52129568	region_15	2394	41	-0.945823	-1.5
2700086A05Rik	NR_015611	-1139	0	0	chr6	52127175	52129568	region_15	2394	41	-0.945823	-1.5
Lrig1	NM_008377	-227	0	0	chr6	94665836	94667878	region_17	2043	41	-0.902671	-1.5
Cpeb1	NM_001252525	10445	2.02629	100	chr7	81315645	81317827	region_26	2183	44	-1.14516	-1.5
Cpeb1	NM_001252526	10445	2.02629	100	chr7	81315645	81317827	region_26	2183	44	-1.14516	-1.5
Cpeb1	NM_007755	10445	2.02629	100	chr7	81315645	81317827	region_26	2183	44	-1.14516	-1.5
Fank1	NM_025850	5964	3.67726	100	chr7	133621198	133625045	region_29	3848	79	-1.03025	-1.5
Efnb2	NM_010111	-3444	0	0	chr8	8664190	8665677	region_38	1488	40	-0.903576	-1.5
Pts	NM_011220	585	48.8044	100	chr9	50276859	50280287	region_34	3429	70	-0.973007	-1.5
Mrps22	NM_025485	0	11.8783	66.9861	chr9	98409495	98411790	region_35	2296	41	-1.02007	-1.5
Amt	NM_001013814	1399	56.2754	100	chr9	108156414	108159045	region_37	2632	40	-1.14241	-1.5
Table also includes identifiers such as gene symbol, Transcript ID, Distance to TSS, percent overlap with region, precise chromosome location of the region, region length, PGS region ID, markers (number of probes), mean enrichment level across the region (fold enrichment), and HMM state (s-HMM: ?5, m-HMM: ?3, l-HMM: -1.5).
