# Supplementary material for: Protein-restricted diet during pregnancy after insemination alters behavioral phenotypes of the progeny
Source: Genes Nutr. 2017 Jan 19;12:1. doi: 10.1186/s12263-016-0550-2 (PMC5248510; doi:10.1186/s12263-016-0550-2)
Supplement: Additional file 10: — HMM regions in which methylation levels were higher in FA group relative to CD group. Table also includes identifiers such as gene symbol, Transcript ID, Distance to TSS, percent overlap with region, precise chromosome location of the region, region length, PGS region ID, markers (number of probes), mean enrichment level across the region (fold enrichment), and HMM state (s-HMM: +5, m-HMM: +3, l-HMM: +1.5). (CSV 19 kb) [file 12263_2016_550_MOESM10_ESM.csv]

Supplemental informatin 4. HMM regions in which methylation levels were higher in FA group relative to CD group.
s-HMM
Gene Symbol	Transcript ID	Distance to TSS	Percent overlap with gene	Percent overlap with region	chromosome	start	end	Region ID	length(bps)	# markers	mean	state
Mcmdc2	NM_177722	855	0.445572	100	chr1	9894707	9894850	region_1	144	5	3.46827	5
Mterfd2	NM_178051	-1191	0	0	chr1	95137468	95137652	region_5	185	6	3.46382	5
Farp2	NM_145519	1154	0.208424	100	chr1	95343664	95343892	region_6	229	5	3.88085	5
Fam174a	NM_026321	-1778	0	0	chr1	97141814	97142256	region_7	443	5	4.05121	5
Fmo2	NM_018881	2586	0.988718	100	chr1	164732569	164732802	region_8	234	7	3.05476	5
Atoh7	NM_016864	-488	0	0	chr10	62494882	62495025	region_52	144	5	5.06453	5
Igf1	NM_001111275	-3801	0	0	chr10	87284904	87285054	region_53	151	5	3.88945	5
Igf1	NM_010512	-3801	0	0	chr10	87284904	87285054	region_53	151	5	3.88945	5
Sf3a1	NM_026175	21363	0.653477	100	chr11	4081720	4081864	region_23	145	5	4.34578	5
Tbc1d10a	NM_134023	-4972	0	0	chr11	4081720	4081864	region_23	145	5	4.34578	5
Gm12159	NR_045100	10711	1.08788	100	chr11	44949489	44949641	region_24	153	5	5.21567	5
Asgr2	NM_007493	0	0.908151	84.2466	chr11	69908816	69908961	region_25	146	5	3.59797	5
Rabep1	NM_019400	2258	0.33556	100	chr11	70663216	70663545	region_26	330	5	4.32987	5
Gm6682	NR_033599	-2051	0	0	chr12	4796774	4797140	region_28	367	10	4.21928	5
Gm6682	NR_033599	-2651	0	0	chr12	4796308	4796540	region_27	233	7	5.84376	5
4833439L19Rik	NM_001252645	0	0.557673	55.6338	chr13	54574927	54575068	region_29	142	5	4.29078	5
4833439L19Rik	NM_001252646	0	0.557673	55.6338	chr13	54574927	54575068	region_29	142	5	4.29078	5
4833439L19Rik	NM_001252647	0	0.557673	55.6338	chr13	54574927	54575068	region_29	142	5	4.29078	5
4833439L19Rik	NM_001252648	0	0.557673	55.6338	chr13	54574927	54575068	region_29	142	5	4.29078	5
4833439L19Rik	NM_133797	0	0.557673	55.6338	chr13	54574927	54575068	region_29	142	5	4.29078	5
Dach1	NM_001038610	-4960	0	0	chr14	97057638	97057818	region_51	181	6	3.28239	5
Dach1	NM_007826	-4960	0	0	chr14	97057638	97057818	region_51	181	6	3.28239	5
Polr3h	NM_030229	972	3.47787	100	chr15	81752109	81752497	region_39	389	6	4.64492	5
Pdzrn4	NM_001164593	202969	19.2917	100	chr15	92427959	92500304	region_40	72346	5	3.99131	5
Pdzrn4	NM_001164594	2670	41.4087	100	chr15	92427959	92500304	region_40	72346	5	3.99131	5
C1ql4	NM_001024702	-335	0	0	chr15	98916098	98916236	region_41	139	5	4.12731	5
Tmem45a	NM_019631	-911	0	0	chr16	56812026	56812291	region_42	266	5	3.6641	5
Glo1	NM_001113560	973	0.686869	100	chr17	30338564	30338699	region_43	136	5	3.86776	5
Glo1	NM_025374	973	0.686869	100	chr17	30338564	30338699	region_43	136	5	3.86776	5
Gnal	NM_177137	1097	0.201507	100	chr18	67214802	67215080	region_80	279	6	4.2733	5
Ssh3	NM_198113	-462	0	0	chr19	4269635	4269776	region_69	142	5	4.90199	5
Pola2	NM_008893	2075	1.68603	100	chr19	5961734	5962132	region_70	399	5	3.37032	5
Pola2	NM_001164057	2075	1.72712	100	chr19	5961734	5962132	region_70	399	5	3.37032	5
Tor1b	NM_133673	-975	0	0	chr2	30773899	30774035	region_73	137	5	3.76515	5
Pdrg1	NM_178939	-777	0	0	chr2	152707602	152708100	region_77	499	6	3.80806	5
Nbn	NM_013752	1254	0.41012	100	chr4	15886368	15886509	region_11	142	5	3.45012	5
Orm3	NM_013623	-3413	0	0	chr4	62838896	62839110	region_14	215	7	3.45109	5
Eif3i	NM_018799	1597	1.58034	100	chr4	129101220	129101356	region_16	137	5	4.38031	5
Tmem234	NM_029748	-1655	0	0	chr4	129101220	129101356	region_16	137	5	4.38031	5
Ugt2b35	NM_172881	-2635	0	0	chr5	88072651	88072786	region_17	136	5	3.9827	5
Odam	NM_027128	-4007	0	0	chr5	88956113	88956249	region_18	137	5	3.50072	5
Ankrd13a	NM_026718	5646	0.456294	100	chr5	115041785	115041924	region_19	140	5	3.07128	5
Naa25	NM_172722	-2809	0	0	chr5	121655011	121655790	region_20	780	7	3.6297	5
Herc6	NM_025992	20564	0.169943	100	chr6	57531134	57531276	region_31	143	5	3.16137	5
Smyd1	NM_001160127	999	0.322701	100	chr6	71190707	71190862	region_32	156	5	4	5
Smyd1	NM_009762	999	0.322701	100	chr6	71190707	71190862	region_32	156	5	4	5
Mob1a	NM_145571	13465	0.999195	100	chr6	83305162	83305310	region_33	149	5	3.58989	5
Mlf2	NM_001170341	1318	3.00357	100	chr6	124898325	124898467	region_35	143	5	3.48476	5
Mlf2	NM_145385	1318	3.00357	100	chr6	124898325	124898467	region_35	143	5	3.48476	5
Far2	NM_178797	937	0.158852	100	chr6	148005523	148005737	region_36	215	7	3.52186	5
Il16	NM_010551	83834	0.153631	100	chr7	83527701	83527842	region_47	142	5	5.23656	5
Il4ra	NM_001008700	-4882	0	0	chr7	125338401	125338548	region_49	148	5	3.85365	5
Defb3	NM_013756	-2088	0	0	chr8	19291110	19291250	region_62	141	5	3.75639	5
Tnks	NM_175091	-65	0	0	chr8	36434273	36434463	region_64	191	6	3.70844	5
Dcaf15	NM_172502	-4829	0	0	chr8	86999697	86999881	region_66	185	6	3.33817	5
Lpcat2	NM_173014	0	0.0578749	24.8322	chr8	95744366	95744514	region_67	149	5	4.58411	5
Coa6	NM_174987	0	4.49744	70.2128	chr8	129308535	129308722	region_68	188	6	12.2464	5
Amotl1	NM_001081395	14242	0.188961	100	chr9	14351015	14351152	region_55	138	5	6.22412	5
Olfr982	NM_146854	960	0.723888	3.91061	chr9	39825828	39826006	region_57	179	6	3.50439	5
Rps27l	NM_026467	-4037	0	0	chr9	66741087	66741225	region_58	139	5	4.17135	5
Fam214a	NM_001113283	19154	0.178803	100	chr9	74758811	74758952	region_59	142	5	6.0326	5
Fam214a	NM_153584	-3763	0	0	chr9	74758811	74758952	region_59	142	5	6.0326	5
Tlr9	NM_031178	2254	3.45794	100	chr9	106082953	106083100	region_60	148	5	4.68362	5
Plcd1	NM_019676	-286	0	0	chr9	118942481	118942624	region_61	144	5	4.01155	5
Acsl4	NM_001033600	30457	0.259153	100	chrX	137606260	137606447	region_83	188	6	3.90117	5
Acsl4	NM_019477	30457	0.259153	100	chrX	137606260	137606447	region_83	188	6	3.90117	5
Acsl4	NM_207625	30457	0.259153	100	chrX	137606260	137606447	region_83	188	6	3.90117	5
m-HMM
Gene Symbol	Transcript ID	Distance to TSS	Percent overlap with gene	Percent overlap with region	chromosome	start	end	Region ID	length(bps)	# markers	mean	state
Col19a1	NM_007733	5377	0.157996	100	chr1	24535816	24536336	region_2	521	10	1.71615	3
Trip12	NM_133975	89331	0.513897	100	chr1	84628393	84628999	region_4	607	10	1.7415	3
Serpinb2	NM_001174170	3007	2.20059	100	chr1	109341977	109342288	region_5	312	10	1.79363	3
Serpinb2	NM_011111	2920	2.21418	100	chr1	109341977	109342288	region_5	312	10	1.79363	3
Nckap5	NM_001081756	-4190	0	0	chr1	128662369	128663391	region_6	1023	13	2.08182	3
Nckap5	NM_176957	-4190	0	0	chr1	128662369	128663391	region_6	1023	13	2.08182	3
Srgap2	NM_001081011	241846	0.109867	54.7325	chr1	133112577	133113062	region_7	486	12	1.64552	3
Adck3	NM_001163290	-361	0	0	chr1	182030522	182030845	region_12	324	10	1.65091	3
Adck3	NM_023341	1851	1.05249	100	chr1	182030522	182030845	region_12	324	10	1.65091	3
Il22ra2	NM_178258	220	4.88345	100	chr10	19311664	19312281	region_175	618	10	1.82372	3
Gja1	NM_010288	-903	0	0	chr10	56064482	56064812	region_176	331	10	2.39532	3
Ptbp1	NM_001077363	-4301	0	0	chr10	79252288	79253433	region_180	1146	11	2.23942	3
Ptbp1	NM_008956	-4301	0	0	chr10	79252288	79253433	region_180	1146	11	2.23942	3
Onecut3	NM_139226	-3926	0	0	chr10	79893627	79894109	region_182	483	11	1.84369	3
Tjp3	NM_013769	-3193	0	0	chr10	80697590	80697909	region_183	320	10	1.97761	3
Pip5k1c	NM_001146687	1489	1.18523	100	chr10	80697590	80697909	region_183	320	10	1.97761	3
Pip5k1c	NM_008844	1489	1.18523	100	chr10	80697590	80697909	region_183	320	10	1.97761	3
Nuak1	NM_001004363	-1689	0	0	chr10	83871960	83872294	region_184	335	10	1.92968	3
Gnptab	NM_001004164	-4722	0	0	chr10	87803723	87804489	region_185	767	13	1.92768	3
Myf6	NM_008657	-2036	0	0	chr10	106900876	106901252	region_186	377	11	1.85426	3
Inhbe	NM_008382	-16	0	0	chr10	126754738	126755058	region_187	321	10	2.22844	3
Olfr798	NM_146556	-4345	0	0	chr10	129033354	129033679	region_189	326	10	1.77883	3
Peli1	NM_023324	41501	0.977883	100	chr11	21032828	21033404	region_43	577	12	1.77099	3
Hbq1b	NM_001033981	1931	0	0	chr11	32188895	32189221	region_44	327	10	1.85027	3
Ctdnep1	NM_026017	8661	4.65338	100	chr11	69806024	69806462	region_52	439	13	2.29412	3
Gabarap	NM_019749	-1103	0	0	chr11	69806024	69806462	region_52	439	13	2.29412	3
Cluh	NM_001081158	-421	0	0	chr11	74464867	74465269	region_55	403	11	1.84289	3
Pitpnc1	NM_145823	257120	0.315793	100	chr11	107028862	107029691	region_63	830	10	2.15731	3
Dnahc17	NM_001167746	79529	0.300474	100	chr11	117865459	117865781	region_65	323	10	2.28229	3
Tpo	NM_009417	-2184	0	0	chr12	30720846	30721213	region_69	368	11	2.36198	3
Pax9	NM_011041	-1653	0	0	chr12	57611671	57611998	region_70	328	10	1.79172	3
Ptpn21	NM_001146199	-2830	0	0	chr12	99141286	99142197	region_72	912	10	1.74618	3
Eml5	NM_001081191	51368	0.349054	100	chr12	99250767	99251167	region_73	401	12	2.21123	3
Inf2	NM_198411	26035	1.37442	100	chr12	113062627	113062994	region_76	368	11	2.00782	3
Adssl1	NM_007421	-4861	0	0	chr12	113062627	113062994	region_76	368	11	2.00782	3
Rnf182	NM_183204	881	0.674549	100	chr13	43627650	43628021	region_81	372	11	1.85763	3
Zfp456	NM_001001186	0	0.418685	16.1392	chr13	67874811	67875126	region_83	316	10	2.37308	3
Il17rd	NM_134437	61870	0.632624	100	chr14	25927755	25928186	region_166	432	13	1.95767	3
Cma1	NM_010780	-56	0	0	chr14	54898789	54899111	region_170	323	10	1.92918	3
Rcbtb2	NM_001170694	9136	1.2531	100	chr14	71885444	71885968	region_172	525	10	1.90625	3
Rcbtb2	NM_134083	9136	1.2531	100	chr14	71885444	71885968	region_172	525	10	1.90625	3
Rcbtb2	NR_033185	8839	1.26205	100	chr14	71885444	71885968	region_172	525	10	1.90625	3
Krt71	NM_019956	1213	4.27322	100	chr15	101569529	101569919	region_132	391	12	1.74874	3
Rarg	NM_011244	3264	1.50366	100	chr15	102081916	102082254	region_133	339	10	1.69163	3
Phldb2	NM_001252442	17828	0.363714	100	chr16	45745532	45745888	region_135	357	11	2.07175	3
Phldb2	NM_153412	17828	0.363714	100	chr16	45745532	45745888	region_135	357	11	2.07175	3
Atp5o	NM_138597	1219	8.87814	100	chr16	91818703	91819271	region_137	569	11	2.3296	3
Tmem242	NM_027457	-4024	0	0	chr17	5400767	5401644	region_139	878	13	1.81565	3
Psmb1	NM_011185	8997	14.6828	100	chr17	15190932	15194243	region_140	3312	37	2.28119	3
Mslnl	NM_177822	2828	2.87179	100	chr17	25466468	25466820	region_142	353	11	1.83284	3
Fhod3	NM_175276	353190	0.127577	100	chr18	25205645	25206185	region_256	541	12	1.99826	3
Pcdha4-g	NM_001174154	483004	0.0540869	100	chr18	37561719	37562198	region_261	480	14	1.70336	3
Pcdhb12	NM_053137	124	15.8155	100	chr18	37561719	37562198	region_261	480	14	1.70336	3
Mc4r	NM_016977	2548	8.47701	73.5202	chr18	66982989	66983309	region_264	321	10	2.27729	3
Hsbp1l1	NM_001136181	4297	2.01199	100	chr18	80404517	80404865	region_265	349	10	1.85545	3
Zfp407	NM_001033341	24913	0.145101	100	chr18	84698232	84698785	region_266	554	13	1.95383	3
Zfp407	NM_001033341	23955	0.222366	100	chr18	84698895	84699743	region_267	849	22	1.91393	3
Dok6	NM_001039173	234169	0.117306	100	chr18	89668618	89669166	region_268	549	15	2.53198	3
Mrpl11	NM_025553	-1820	0	0	chr19	4959422	4960486	region_221	1065	12	2.27468	3
Lgals12	NM_019516	419	3.00466	100	chr19	7673488	7673803	region_224	316	10	2.08068	3
Kank1	NM_181404	174505	0.164727	100	chr19	25478804	25479128	region_226	325	10	1.97651	3
Loxl4	NM_001164311	5888	2.95694	100	chr19	42659624	42660230	region_231	607	18	2.29437	3
Loxl4	NM_053083	5888	2.95694	100	chr19	42659624	42660230	region_231	607	18	2.29437	3
Obp2a	NM_153558	2542	11.4628	100	chr2	25524625	25524997	region_236	373	11	2.32636	3
Bmyc	NM_023326	-3891	0	0	chr2	25524625	25524997	region_236	373	11	2.32636	3
Lrp2	NM_001081088	-2991	0	0	chr2	69389898	69390393	region_240	496	10	2.53268	3
Ehf	NM_007914	14705	2.042	100	chr2	103088520	103089331	region_243	812	10	2.40143	3
Trp53bp1	NM_013735	44804	0.474156	100	chr2	120917671	120918024	region_245	354	11	1.75439	3
Macrod2	NM_001013802	281420	0.021558	100	chr2	140368291	140368720	region_248	430	12	2.09367	3
Defb29	NM_001001444	1264	4.8909	14.3172	chr2	152229766	152230219	region_249	454	10	1.75398	3
Bpifa1	NM_011126	955	5.49069	100	chr2	153835276	153835623	region_250	348	10	2.33808	3
Manbal	NM_026968	2032	11.8992	100	chr2	157061067	157064537	region_254	3471	11	1.76096	3
Ntrk1	NM_001033124	12932	2.4409	100	chr3	87867746	87868158	region_109	413	11	2.01573	3
Mef2d	NM_133665	-3017	0	0	chr3	88224990	88225305	region_110	316	10	1.88995	3
Zbtb7b	NM_009565	6824	2.07597	100	chr3	89471985	89472307	region_111	323	10	2.41336	3
Flg2	NM_001013804	14087	2.47666	100	chr3	93296763	93297359	region_112	597	10	1.88832	3
Tuft1	NM_011656	-428	0	0	chr3	94744639	94744972	region_113	334	10	2.39856	3
Mtmr11	NM_181409	7461	6.36988	100	chr3	96254836	96255456	region_115	621	10	1.97175	3
Sf3b4	NM_153053	-2499	0	0	chr3	96254836	96255456	region_115	621	10	1.97175	3
Cnn3	NM_028044	-505	0	0	chr3	121417714	121418059	region_117	346	10	2.11227	3
Tet2	NM_001040400	64861	0.422474	100	chr3	133416496	133416836	region_119	341	10	2.51745	3
Nol6	NM_139236	-338	0	0	chr4	41313349	41313738	region_16	390	10	1.69167	3
Ube2r2	NM_026275	566	0.746282	100	chr4	41325258	41325685	region_17	428	13	1.64061	3
Acnat2	NM_145368	2461	58.1602	100	chr4	49410328	49426791	region_20	16464	10	1.58019	3
Fam159a	NM_001099303	4684	7.70781	100	chr4	107875681	107876904	region_23	1224	11	2.23278	3
1600023N17Rik	NR_073433	-963	0	0	chr5	45958920	45959392	region_32	473	14	1.83652	3
Ncapg	NM_019438	747	1.54454	100	chr5	45958920	45959392	region_32	473	14	1.83652	3
Slc10a4	NM_173403	2964	5.91442	100	chr5	73289003	73289360	region_34	358	10	2.15565	3
Myo18b	NM_028901	20032	40.9534	100	chr5	113031662	113116634	region_37	84973	12	2.27497	3
1700095B10Rik	NR_040675	0	100	9.89844	chr5	113031662	113116634	region_37	84973	12	2.27497	3
1700095B10Rik	NR_040676	0	100	9.89844	chr5	113031662	113116634	region_37	84973	12	2.27497	3
Rasa4	NM_001039103	1697	1.17727	100	chr5	136370240	136370568	region_39	329	10	1.81545	3
Rasa4	NM_133914	1697	1.17744	100	chr5	136370240	136370568	region_39	329	10	1.81545	3
Wnt2	NM_023653	-85	0	0	chr6	17980531	17980890	region_88	360	11	1.97618	3
Ahcyl2	NM_001171000	143756	0.0785437	31.1295	chr6	29862209	29862571	region_91	363	11	1.84895	3
Ahcyl2	NM_021414	143756	0.0785437	31.1295	chr6	29862209	29862571	region_91	363	11	1.84895	3
Ahcyl2	NM_001171001	52603	0.212463	30.854	chr6	29862209	29862571	region_91	363	11	1.84895	3
Strip2	NM_001037740	-4452	0	0	chr6	29862209	29862571	region_91	363	11	1.84895	3
Strip2	NM_177204	-4452	0	0	chr6	29862209	29862571	region_91	363	11	1.84895	3
Cd8b1	NM_009858	4740	2.26077	100	chr6	71257061	71257391	region_96	331	10	1.78315	3
Pcyox1	NM_025823	7920	2.88893	100	chr6	86354544	86354865	region_98	322	10	1.78375	3
Zfp239	NM_001001792	-2274	0	0	chr6	117823122	117826422	region_100	3301	13	2.36491	3
Zfp239	NM_008616	-2274	0	0	chr6	117823122	117826422	region_100	3301	13	2.36491	3
Tas2r104	NM_207011	-1663	0	0	chr6	131653101	131653561	region_104	461	13	1.95066	3
Tas2r105	NM_020501	0	6.30531	12.3644	chr6	131653101	131653561	region_104	461	13	1.95066	3
Tas2r114	NM_207019	2196	0	0	chr6	131653101	131653561	region_104	461	13	1.95066	3
Stk38l	NM_172734	34366	0.861077	100	chr6	146716466	146716929	region_107	464	11	1.71873	3
Gm4567	NM_001037248.1	5442	5.85541	100	chr7	20683504	20683861	region_147	358	11	2.00444	3
Gm6902	NM_001270494	1785	14.5706	100	chr7	20683504	20683861	region_147	358	11	2.00444	3
Klk6	NM_001164696	-3391	0	0	chr7	43688784	43689195	region_150	412	11	1.73144	3
Klk6	NM_001164697	-3391	0	0	chr7	43688784	43689195	region_150	412	11	1.73144	3
Klk6	NM_001164698	-3391	0	0	chr7	43688784	43689195	region_150	412	11	1.73144	3
Klk6	NM_011177	-4297	0	0	chr7	43688784	43689195	region_150	412	11	1.73144	3
Klk1b7-ps	NR_033120	-2724	0	0	chr7	43809794	43810330	region_151	537	10	1.90142	3
Synm	NM_183312	28104	1.11889	100	chr7	67604822	67605152	region_152	331	10	1.86089	3
Synm	NM_201639	28104	1.11889	100	chr7	67604822	67605152	region_152	331	10	1.86089	3
Synm	NM_207663	28104	1.11889	100	chr7	67604822	67605152	region_152	331	10	1.86089	3
Olfr576	NM_001001805	-2725	0	0	chr7	102835872	102836198	region_155	327	10	1.99157	3
Olfr656	NM_147075	-721	0	0	chr7	104490444	104490757	region_156	314	10	1.90236	3
Olfr665	NM_146814	-57	0	0	chr7	104754145	104754473	region_157	329	10	1.81918	3
Syt8	NM_018802	-1088	0	0	chr7	142242904	142243279	region_163	376	11	2.34068	3
Snapc2	NM_133968	245	9.87179	100	chr8	4253347	4253654	region_206	308	10	1.99939	3
Cdc16	NM_027276	19342	2.14929	100	chr8	13777009	13777528	region_208	520	11	1.76879	3
Slc7a2	NM_007514	8485	0.59459	100	chr8	42369669	42370023	region_210	355	10	1.92775	3
Slc7a2	NM_001044740	8459	0.594849	100	chr8	42369669	42370023	region_210	355	10	1.92775	3
Cmtm2b	NM_028524	0	1.61953	42.7245	chr8	107211181	107211503	region_214	323	10	2.55732	3
Foxc2	NM_013519	-1206	0	0	chr8	124000630	124000942	region_217	313	10	1.93809	3
Snai3	NM_013914	-167	0	0	chr8	125346950	125347282	region_218	333	10	2.36812	3
Spire2	NM_172287	-4931	0	0	chr8	126213485	126213872	region_219	388	12	2.19094	3
Rhou	NM_133955	2468	10.2381	100	chr8	126542487	126543505	region_220	1019	10	1.78867	3
Chordc1	NM_025844	-593	0	0	chr9	18041184	18042076	region_190	893	10	1.80179	3
Nr2e3	NM_013708	-61	0	0	chr9	59748147	59748618	region_194	472	14	2.04159	3
Gm7616	NM_001101600	-682	0	0	chr9	59748147	59748618	region_194	472	14	2.04159	3
Ripply2	NM_001037907	3495	9.17599	100	chr9	86816978	86817379	region_199	402	12	2.07425	3
Cyb5r4	NM_024195	-2596	0	0	chr9	86816978	86817379	region_199	402	12	2.07425	3
Prr23a	NM_001134660	333	36.5094	100	chr9	98652272	98652658	region_200	387	12	1.89467	3
Tex264	NM_001081654	-1810	0	0	chr9	106545860	106546204	region_202	345	10	1.78449	3
Tex264	NM_011573	-2091	0	0	chr9	106545860	106546204	region_202	345	10	1.78449	3
Rad54l2	NM_030730	101111	0.0237307	6.95652	chr9	106545860	106546204	region_202	345	10	1.78449	3
Slc22a13b-ps	NR_033303	979	3.18665	100	chr9	119079056	119079412	region_204	357	11	2.15639	3
Cdr1	NM_001166658	-33	0	0	chrX	57446257	57446628	region_269	372	11	1.77946	3
l-HMM
Gene Symbol	Transcript ID	Distance to TSS	Percent overlap with gene	Percent overlap with region	chromosome	start	end	Region ID	length(bps)	# markers	mean	state
Dars	NM_177445	0	1.49693	42.4947	chr1	130244160	130246051	region_2	1892	43	1.0487	1.5
Dars	NM_145507	0	15.1727	42.4947	chr1	130244160	130246051	region_2	1892	43	1.0487	1.5
Ctnna3	NM_177612	590079	4.38455	100	chr10	63415534	63484527	region_33	68994	40	0.925263	1.5
Ctnna3	NM_001164376	562666	4.46229	100	chr10	63415534	63484527	region_33	68994	40	0.925263	1.5
Ctnna3	NM_001164519	199122	5.83403	100	chr10	63415534	63484527	region_33	68994	40	0.925263	1.5
Lrrtm3	NM_178678	1086	42.6521	100	chr10	63415534	63484527	region_33	68994	40	0.925263	1.5
BC051665	NM_199148	0	22.4927	66.9993	chr13	60794982	60796484	region_12	1503	40	1.05915	1.5
Sftpa1	NM_023134	-3440	0	0	chr14	40035415	40037061	region_30	1647	43	1.05412	1.5
Efcab6	NM_029946	25094	0.9258	100	chr15	83866184	83868022	region_23	1839	46	1.10109	1.5
Zfp407	NM_001033341	23955	0.511258	100	chr18	84697792	84699743	region_42	1952	48	1.77491	1.5
9830166K06Rik	NR_045314	0	5.02556	33.4487	chr19	8729802	8731535	region_39	1734	43	1.12438	1.5
Chrm1	NM_001112697	0	2.47972	28.0277	chr19	8729802	8731535	region_39	1734	43	1.12438	1.5
Chrm1	NM_007698	0	2.47972	28.0277	chr19	8729802	8731535	region_39	1734	43	1.12438	1.5
Ifrd2	NM_025903	703	29.5378	100	chr9	107446522	107448093	region_36	1572	40	1.01903	1.5
Table also includes identifiers such as gene symbol, Transcript ID, Distance to TSS, percent overlap with region, precise chromosome location of the region, region length, PGS region ID, markers (number of probes), mean enrichment level across the region (fold enrichment), and HMM state (s-HMM: +5, m-HMM: +3, l-HMM: +1.5).
