# Supplementary material for: Protein-restricted diet during pregnancy after insemination alters behavioral phenotypes of the progeny
Source: Genes Nutr. 2017 Jan 19;12:1. doi: 10.1186/s12263-016-0550-2 (PMC5248510; doi:10.1186/s12263-016-0550-2)
Supplement: Additional file 11: — HMM regions in which methylation levels were lower in FA group relative to PR group. Table also includes identifiers such as gene symbol, Transcript ID, Distance to TSS, percent overlap with region, precise chromosome location of the region, region length, PGS region ID, markers (number of probes), mean enrichment level across the region (fold enrichment), and HMM state (s-HMM: -5, m-HMM: -3, l-HMM: -1.5). (CSV 15 kb) [file 12263_2016_550_MOESM11_ESM.csv]

Supplemental information 5. HMM regions in which methylation levels were lower in FA group relative to PR group.
s-HMM
Gene Symbol	Transcript ID	Distance to TSS	Percent overlap with gene	Percent overlap with region	chromosome	start	end	Region ID	length(bps)	# markers	mean	state
BC096441	NM_001034097	8671	1.05006	100	chr11	69503482	69503623	region_7	142	5	-3.74328	-5
BC096441	NM_001159503	8671	1.05006	100	chr11	69503482	69503623	region_7	142	5	-3.74328	-5
Tnfsf13	NM_001159505	-1732	0	0	chr11	69503482	69503623	region_7	142	5	-3.74328	-5
Tnfsf13	NM_023517	-1732	0	0	chr11	69503482	69503623	region_7	142	5	-3.74328	-5
Tnfsf12	NM_011614	8671	1.44016	100	chr11	69503482	69503623	region_7	142	5	-3.74328	-5
Tas2r119	NM_020503	-3545	0	0	chr15	32117785	32118333	region_8	549	5	-4.28045	-5
Krt75	NM_133357	-695	0	0	chr15	101402634	101402779	region_9	146	5	-4.84785	-5
Prune2	NM_181348	178430	0.067584	100	chr19	17201567	17201747	region_13	181	6	-6.21936	-5
Aqp3	NM_016689	1446	2.71013	100	chr4	41285262	41285409	region_20	148	5	-4.72951	-5
Hsd17b11	NM_053262	1159	0.480754	100	chr5	104260787	104260940	region_19	154	5	-4.17554	-5
Psg27	NM_001037168	289	1.37126	100	chr7	17725392	17725539	region_22	148	5	-4.5927	-5
m-HMM
Gene Symbol	Transcript ID	Distance to TSS	Percent overlap with gene	Percent overlap with region	chromosome	start	end	Region ID	length(bps)	# markers	mean	state
Rgs20	NM_001177795	-1738	0	0	chr1	5062105	5062978	region_1	874	17	-1.74489	-3
Fam135a	NM_026604	70197	0.370598	100	chr1	23984089	23984420	region_2	332	10	-1.73786	-3
Ccl20	NM_001159738	0	14.0716	92.6027	chr1	82995763	82996127	region_3	365	11	-1.79573	-3
Ccl20	NM_016960	0	14.0716	92.6027	chr1	82995763	82996127	region_3	365	11	-1.79573	-3
Cntnap5a	NM_001077425	415730	0.054939	100	chr1	117928414	117928905	region_4	492	10	-1.81387	-3
Stxbp5	NM_001081344	45614	0.307227	100	chr10	9545171	9545617	region_121	447	13	-2.61396	-3
Pcbd1	NM_025273	-4923	0	0	chr10	60478925	60479777	region_125	853	24	-1.90909	-3
Cabp7	NM_138948	-702	0	0	chr11	4647484	4647917	region_9	434	10	-1.78465	-3
Ranbp17	NM_023146	74499	0.179829	100	chr11	33338706	33339248	region_10	543	11	-1.63442	-3
Olfr1386	NM_001011741	144	32.5355	100	chr11	49313621	49313987	region_12	367	11	-1.72646	-3
Mapk7	NM_011841	-1904	0	0	chr11	61312303	61312629	region_14	327	10	-2.22415	-3
Mgat5b	NM_172948	-1585	0	0	chr11	116733037	116733368	region_17	332	10	-1.76958	-3
Slc38a10	NM_001164798	-356	0	0	chr11	119967798	119968125	region_18	328	10	-1.77348	-3
Slc38a10	NM_001164799	-356	0	0	chr11	119967798	119968125	region_18	328	10	-1.77348	-3
Slc38a10	NM_001164800	-356	0	0	chr11	119967798	119968125	region_18	328	10	-1.77348	-3
Slc38a10	NM_024249	-356	0	0	chr11	119967798	119968125	region_18	328	10	-1.77348	-3
Slc38a10	NM_001164802	-356	0	0	chr11	119967798	119968125	region_18	328	10	-1.77348	-3
Slc38a10	NM_001164801	-356	0	0	chr11	119967798	119968125	region_18	328	10	-1.77348	-3
Atxn7l1	NM_001033436	57346	0.517	100	chr12	33945108	33945447	region_21	340	10	-2.06785	-3
A330033J07Rik	NR_102303	2578	0.215207	100	chr13	48271514	48271983	region_88	470	11	-1.99177	-3
Id4	NM_031166	-1381	0	0	chr13	48271514	48271983	region_88	470	11	-1.99177	-3
Arl10	NM_019968	1727	5.9516	100	chr13	54586362	54586725	region_89	364	11	-1.76216	-3
Serinc5	NM_172588	-1960	0	0	chr13	93708548	93709931	region_90	1384	10	-1.7749	-3
Cartpt	NM_001081493	-960	0	0	chr13	101001895	101003265	region_92	1371	24	-1.73512	-3
Cartpt	NM_013732	-960	0	0	chr13	101001895	101003265	region_92	1371	24	-1.73512	-3
C1qtnf3	NM_030888	-4076	0	0	chr15	10892540	10892981	region_23	442	12	-2.06983	-3
C1qtnf3	NM_001204134	-4101	0	0	chr15	10892540	10892981	region_23	442	12	-2.06983	-3
Adcy8	NM_009623	-1886	0	0	chr15	64753856	64754251	region_25	396	12	-1.84711	-3
Kcnj4	NM_008427	13929	3.42793	100	chr15	79317831	79318568	region_26	738	10	-2.02383	-3
Scn8a	NM_001077499	63566	0.442682	100	chr15	100762245	100763020	region_27	776	15	-2.00821	-3
Scn8a	NM_011323	-1285	0	0	chr15	100762245	100763020	region_27	776	15	-2.00821	-3
Clec16a	NM_001204229	54523	0.211485	100	chr16	10513440	10513861	region_130	422	10	-1.92538	-3
Clec16a	NM_177562	54523	0.211485	100	chr16	10513440	10513861	region_130	422	10	-1.92538	-3
Map3k13	NM_172821	3917	1.35806	100	chr16	21809869	21810410	region_133	542	11	-1.65547	-3
Hrasls	NM_013751	-3909	0	0	chr16	29125209	29125533	region_134	325	10	-2.078	-3
Gpr15	NM_001162955	-1844	0	0	chr16	58663112	58665177	region_135	2066	10	-1.87602	-3
Samsn1	NM_023380	0	0.265483	29.646	chr16	75791814	75792265	region_136	452	11	-1.84724	-3
Fndc1	NM_001081416	37693	0.508975	100	chr17	7605119	7605456	region_28	338	10	-3.26484	-3
Lama1	NM_008480	-742	0	0	chr17	67600894	67601468	region_30	575	11	-1.74192	-3
Vit	NM_001197028	-3950	0	0	chr17	78407581	78409171	region_31	1591	11	-1.68798	-3
Vit	NM_028813	-3950	0	0	chr17	78407581	78409171	region_31	1591	11	-1.68798	-3
Cdc42ep3	NM_026514	-3212	0	0	chr17	79263351	79263803	region_32	453	11	-1.97292	-3
Esrra	NM_007953	0	4.27398	89.0385	chr19	6988391	6988910	region_39	520	11	-1.74048	-3
Hells	NM_008234	25143	3.01966	100	chr19	39021277	39022402	region_41	1126	12	-1.62935	-3
Cacnb4	NM_001037099	115016	0.132923	100	chr2	52383247	52383576	region_48	330	10	-3.02547	-3
Cacnb4	NM_146123	-2670	0	0	chr2	52383247	52383576	region_48	330	10	-3.02547	-3
Olfr1065	NM_146408	-3353	0	0	chr2	86250197	86250523	region_49	327	10	-1.5139	-3
Slc5a12	NM_001003915	-1253	0	0	chr2	110396514	110396885	region_50	372	10	-1.74721	-3
Slc5a12	NM_001177624	-1253	0	0	chr2	110396514	110396885	region_50	372	10	-1.74721	-3
Bpifb5	NM_144890	1752	3.16434	100	chr2	153916935	153917477	region_51	543	11	-1.91171	-3
Bpifb9b	NM_001025574	-31	0	0	chr2	153998278	153998654	region_52	377	11	-1.73579	-3
Nespas	NR_002846	814	2.34491	100	chr2	173937230	173937562	region_55	333	10	-1.87386	-3
Gnas	NM_019690	9971	0.61935	100	chr2	173937230	173937562	region_55	333	10	-1.87386	-3
Gnas	NM_022000	9971	0.533449	100	chr2	173937230	173937562	region_55	333	10	-1.87386	-3
Gnas	NM_001077507	-3236	0	0	chr2	173937230	173937562	region_55	333	10	-1.87386	-3
Gnas	NM_010309	-3236	0	0	chr2	173937230	173937562	region_55	333	10	-1.87386	-3
Gnas	NM_201617	-3236	0	0	chr2	173937230	173937562	region_55	333	10	-1.87386	-3
Gnas	NM_201618	-3236	0	0	chr2	173937230	173937562	region_55	333	10	-1.87386	-3
Kprp	NM_028629	2723	9.05389	100	chr3	92909551	92909928	region_59	378	11	-2.1202	-3
Ddit4l	NM_030143	1558	8.98949	100	chr3	137562617	137563035	region_62	419	12	-1.93802	-3
Zfp292	NM_013889	69714	1.00952	100	chr4	35001317	35002122	region_75	806	13	-1.6515	-3
Frmpd1	NM_001081172	0	53.4167	43.2214	chr4	45135110	45259973	region_77	124864	11	-2.29119	-3
2900093L17Rik	NR_040666	5118	44.7837	3.32442	chr4	45135110	45259973	region_77	124864	11	-2.29119	-3
Edn2	NM_007902	-3888	0	0	chr4	119654844	119655171	region_78	328	10	-1.71609	-3
Dcdc2b	NM_001195730	-2784	0	0	chr4	129119346	129119847	region_80	502	10	-1.81091	-3
Iqcc	NM_198026	1551	14.4336	100	chr4	129119346	129119847	region_80	502	10	-1.81091	-3
Mrto4	NM_023536	-120	0	0	chr4	138624495	138624818	region_82	324	10	-2.27018	-3
Emc1	NM_001039200	0	0.573855	46.2963	chr4	138624495	138624818	region_82	324	10	-2.27018	-3
Emc1	NM_146157	0	0.573855	46.2963	chr4	138624495	138624818	region_82	324	10	-2.27018	-3
Acap3	NM_207223	5406	2.48407	100	chr4	154741081	154741462	region_84	382	11	-1.93523	-3
Tbc1d14	NM_001113362	183	0.33569	100	chr5	36902819	36903139	region_67	321	10	-1.78445	-3
Tbc1d14	NM_133910	-3326	0	0	chr5	36902819	36903139	region_67	321	10	-1.78445	-3
Slc2a9	NM_001012363	3019	0.321368	100	chr5	38768186	38768616	region_68	431	12	-1.66605	-3
Slc2a9	NM_001102414	0	0.28313	86.0789	chr5	38768186	38768616	region_68	431	12	-1.66605	-3
Slc2a9	NM_001102415	0	0.28313	86.0789	chr5	38768186	38768616	region_68	431	12	-1.66605	-3
Slc2a9	NM_145559	21786	0.281919	100	chr5	38768186	38768616	region_68	431	12	-1.66605	-3
Hopx	NM_175606	-175	0	0	chr5	78190074	78190406	region_69	333	10	-1.95459	-3
Actb	NM_007393	-775	0	0	chr5	143172640	143172955	region_74	316	10	-1.74515	-3
Mrpl35	NM_025430	-2761	0	0	chr6	71756055	71756469	region_112	415	11	-2.09557	-3
Immt	NM_001253681	-4360	0	0	chr6	71756055	71756469	region_112	415	11	-2.09557	-3
Immt	NM_001253686	-4360	0	0	chr6	71756055	71756469	region_112	415	11	-2.09557	-3
Immt	NM_001253687	-4360	0	0	chr6	71756055	71756469	region_112	415	11	-2.09557	-3
Immt	NM_001253688	-4360	0	0	chr6	71756055	71756469	region_112	415	11	-2.09557	-3
Immt	NM_001253689	-4360	0	0	chr6	71756055	71756469	region_112	415	11	-2.09557	-3
Immt	NM_029673	-4360	0	0	chr6	71756055	71756469	region_112	415	11	-2.09557	-3
Zfp422	NM_026057	-1894	0	0	chr6	116596491	116597344	region_114	854	12	-1.84483	-3
B3gnt8	NM_001036740	-1663	0	0	chr7	25334383	25334721	region_94	339	11	-1.82344	-3
B3gnt8	NM_146184	-1663	0	0	chr7	25334383	25334721	region_94	339	11	-1.82344	-3
Cyp2a4	NM_009997	1041	4.62142	100	chr7	26016993	26017357	region_95	365	11	-1.81435	-3
Sbsn	NM_001083903	-622	0	0	chr7	30459269	30459609	region_96	341	10	-1.77728	-3
Sbsn	NM_172205	-622	0	0	chr7	30459269	30459609	region_96	341	10	-1.77728	-3
Ceacam18	NM_028236	-4454	0	0	chr7	43497586	43498327	region_97	742	11	-1.77368	-3
Syt8	NM_018802	-3861	0	0	chr7	142240145	142240506	region_105	362	11	-1.8066	-3
Trim60	NM_153097	-416	0	0	chr8	67948094	67948656	region_116	563	12	-1.73214	-3
Trim61	NM_001177551	-416	0	0	chr8	67948094	67948656	region_116	563	12	-1.73214	-3
Trim61	NM_153110	-416	0	0	chr8	67948094	67948656	region_116	563	12	-1.73214	-3
Gpt2	NM_173866	-249	0	0	chr8	88382066	88382473	region_117	408	12	-1.84276	-3
4933402J07Rik	NM_177901	2070	91.8156	7.97311	chr8	90456082	90747335	region_118	291254	11	-1.81862	-3
Zfp423	NM_033327	102366	65.6244	67.0964	chr8	90456082	90747335	region_118	291254	11	-1.81862	-3
Phlpp2	NM_001122594	796	0.458794	100	chr8	112758528	112758876	region_120	349	11	-1.79994	-3
Ccr1	NM_009912	717	6.34896	100	chr9	123816358	123816774	region_129	417	12	-1.61487	-3
Rhox2e	NM_001085348.1	10041	0.781452	100	chrX	33686478	33686839	region_138	362	11	-1.7993	-3
Rhox3a	NM_194063	5114	3.99603	100	chrX	33686478	33686839	region_138	362	11	-1.7993	-3
Rhox3e	NM_001184969.1	155	9.23469	100	chrX	33686478	33686839	region_138	362	11	-1.7993	-3
Rhox4f	NM_001039696	163	7.36491	100	chrX	33913129	33913481	region_139	353	10	-1.76204	-3
Cdr1	NM_001166658	117	35.9551	100	chrX	57445276	57446107	region_140	832	20	-1.66133	-3
Rpl10	NM_052835	2463	0	0	chrX	70525999	70529814	region_141	3816	11	-1.7748	-3
Snora70	NR_002899	787	0	0	chrX	70525999	70529814	region_141	3816	11	-1.7748	-3
Dnase1l1	NM_001172154	5240	41.8513	100	chrX	70525999	70529814	region_141	3816	11	-1.7748	-3
Dnase1l1	NM_027109	4643	44.7835	100	chrX	70525999	70529814	region_141	3816	11	-1.7748	-3
l-HMM
Gene Symbol	Transcript ID	Distance to TSS	Percent overlap with gene	Percent overlap with region	chromosome	start	end	Region ID	length(bps)	# markers	mean	state
Lmbrd1	NM_026719	5296	3.83309	100	chr1	24638115	24641105	region_1	2991	45	-1.24431	-1.5
1-Mar	NM_001081361	-1732	0	0	chr1	186513834	186516574	region_2	2741	71	-1.13684	-1.5
2-Mar	NM_133684	30062	8.29444	99.1974	chr1	186513834	186516574	region_2	2741	71	-1.13684	-1.5
Cdc40	NM_027879	-3006	0	0	chr10	40574565	40576192	region_23	1628	40	-1.0118	-1.5
Wasf1	NM_031877	2616	2.95801	100	chr10	40574565	40576192	region_23	1628	40	-1.0118	-1.5
Ccdc6	NM_001111121	-2660	0	0	chr10	69488227	69489818	region_24	1592	42	-0.995266	-1.5
Cartpt	NM_001081493	-602	0	0	chr13	101001537	101003738	region_18	2202	41	-1.57366	-1.5
Cartpt	NM_013732	-602	0	0	chr13	101001537	101003738	region_18	2202	41	-1.57366	-1.5
Zcrb1	NM_026025	-2613	0	0	chr15	93229084	93232404	region_4	3321	45	-0.9573	-1.5
Pphln1	NM_001083114	2554	3.54944	100	chr15	93229084	93232404	region_4	3321	45	-0.9573	-1.5
Pphln1	NM_146062	2554	3.54944	100	chr15	93229084	93232404	region_4	3321	45	-0.9573	-1.5
Pphln1	NM_175363	2554	3.54944	100	chr15	93229084	93232404	region_4	3321	45	-0.9573	-1.5
Ostn	NM_198112	-615	0	0	chr16	27218633	27222259	region_26	3627	45	-1.09269	-1.5
Ccnf	NM_007634	-4062	0	0	chr17	23983072	24054210	region_6	71139	56	-1.07722	-1.5
Ccnf	NM_007634	0	4.43238	72.1965	chr17	23977762	23979491	region_5	1730	42	-0.977544	-1.5
Abca17	NM_001031621	20643	75.1214	87.62	chr17	23983072	24054210	region_6	71139	56	-1.07722	-1.5
Pcdha1	NM_054072	231651	0.960859	100	chr18	37287910	37290382	region_8	2473	45	-0.906316	-1.5
Pcdha2	NM_198117	222731	0.995351	100	chr18	37287910	37290382	region_8	2473	45	-0.906316	-1.5
Pcdha3	NM_138662	215729	1.02422	100	chr18	37287910	37290382	region_8	2473	45	-0.906316	-1.5
Pcdha4	NM_007766	209247	1.05247	100	chr18	37287910	37290382	region_8	2473	45	-0.906316	-1.5
Pcdha4-g	NM_001174154	209195	0.27866	100	chr18	37287910	37290382	region_8	2473	45	-0.906316	-1.5
Pcdha5	NM_009959	201496	1.08838	100	chr18	37287910	37290382	region_8	2473	45	-0.906316	-1.5
Pcdha6	NM_007767	194180	1.12459	100	chr18	37287910	37290382	region_8	2473	45	-0.906316	-1.5
Pcdha7	NM_009957	188012	1.15704	100	chr18	37287910	37290382	region_8	2473	45	-0.906316	-1.5
Pcdha8	NM_201243	169469	1.26696	100	chr18	37287910	37290382	region_8	2473	45	-0.906316	-1.5
Pcdha9	NM_138661	164056	1.30309	100	chr18	37287910	37290382	region_8	2473	45	-0.906316	-1.5
Pcdha10	NM_009961	156616	1.35626	100	chr18	37287910	37290382	region_8	2473	45	-0.906316	-1.5
Pcdha11	NM_009960	151078	1.39875	100	chr18	37287910	37290382	region_8	2473	45	-0.906316	-1.5
Pcdha12	NM_138663	141706	1.47704	100	chr18	37287910	37290382	region_8	2473	45	-0.906316	-1.5
Pcdhac1	NM_001003671	71800	2.53581	100	chr18	37287910	37290382	region_8	2473	45	-0.906316	-1.5
Pcdhac2	NM_001003672	17967	5.66033	100	chr18	37287910	37290382	region_8	2473	45	-0.906316	-1.5
Ogfr	NM_031373	4478	26.2086	100	chr2	180523293	180524978	region_11	1686	47	-1.0747	-1.5
Col9a3	NM_009936	-2652	0	0	chr2	180523293	180524978	region_11	1686	47	-1.0747	-1.5
Arhgef26	NM_001081295	7220	25.2564	100	chr3	62433926	62465103	region_12	31178	44	-1.30723	-1.5
Tlr2	NM_011905	-3644	0	0	chr3	83931180	83934311	region_13	3132	41	-1.12266	-1.5
Mir190b	NR_030543	0	100	2.92524	chr3	90155716	90158484	region_14	2769	48	-0.895933	-1.5
Tpm3	NM_022314	-94	0	0	chr3	90155716	90158484	region_14	2769	48	-0.895933	-1.5
Pde4b	NM_019840	329880	0.430001	100	chr4	102082751	102084265	region_17	1515	40	-1.12503	-1.5
Pde4b	NM_001177980	14759	4.07225	100	chr4	102082751	102084265	region_17	1515	40	-1.12503	-1.5
Pde4b	NM_001177982	-1225	0	0	chr4	102082751	102084265	region_17	1515	40	-1.12503	-1.5
Pde4b	NM_001177981	-3510	0	0	chr4	102082751	102084265	region_17	1515	40	-1.12503	-1.5
Lin54	NM_001115010	0	2.12962	76.7368	chr5	100737673	100739241	region_15	1569	43	-0.960236	-1.5
Lin54	NM_172714	1701	2.67738	100	chr5	100737673	100739241	region_15	1569	43	-0.960236	-1.5
Fam131b	NM_001113327	-2953	0	0	chr6	42257201	42260138	region_21	2938	46	-0.846515	-1.5
Fam131b	NM_029528	-2953	0	0	chr6	42257201	42260138	region_21	2938	46	-0.846515	-1.5
Clec1a	NM_175526	493	6.5013	100	chr6	129415556	129417201	region_22	1646	40	-1.22248	-1.5
Fam103a1	NM_025997	-70	0	0	chr7	81634606	81636396	region_19	1791	43	-0.994721	-1.5
Clpb	NM_009191	0	0.43512	30.9685	chr7	101536363	101538138	region_20	1776	41	-1.0831	-1.5
Table also includes identifiers such as gene symbol, Transcript ID, Distance to TSS, percent overlap with region, precise chromosome location of the region, region length, PGS region ID, markers (number of probes), mean enrichment level across the region (fold enrichment), and HMM state (s-HMM: ?5, m-HMM: ?3, l-HMM: -1.5).
