# Supplementary material for: Protein-restricted diet during pregnancy after insemination alters behavioral phenotypes of the progeny
Source: Genes Nutr. 2017 Jan 19;12:1. doi: 10.1186/s12263-016-0550-2 (PMC5248510; doi:10.1186/s12263-016-0550-2)
Supplement: Additional file 12: — HMM regions in which methylation levels were higher in FA group relative to PR group. Table also includes identifiers such as gene symbol, Transcript ID, Distance to TSS, percent overlap with region, precise chromosome location of the region, region length, PGS region ID, markers (number of probes), mean enrichment level across the region (fold enrichment), and HMM state (s-HMM: +5, m-HMM: +3, l-HMM: +1.5). (CSV 11 kb) [file 12263_2016_550_MOESM12_ESM.csv]

Supplemental informatin 6. HMM regions in which methylation levels were higher in FA group relative to PR group.
s-HMM
Gene Symbol	Transcript ID	Distance to TSS	Percent overlap with gene	Percent overlap with region	chromosome	start	end	Region ID	length(bps)	# markers	mean	state
Cnnm4	NM_033570	1522	0.373847	100	chr1	36417665	36417803	region_1	139	5	3.70312	5
Cryga	NM_007774	-900	0	0	chr1	65038540	65038720	region_2	181	6	3.59105	5
Fn1	NM_001276408	-2437	0	0	chr1	71588880	71589110	region_3	231	5	5.18346	5
Fn1	NM_001276409	-2437	0	0	chr1	71588880	71589110	region_3	231	5	5.18346	5
Fn1	NM_001276410	-2437	0	0	chr1	71588880	71589110	region_3	231	5	5.18346	5
Fn1	NM_001276411	-2437	0	0	chr1	71588880	71589110	region_3	231	5	5.18346	5
Fn1	NM_001276412	-2437	0	0	chr1	71588880	71589110	region_3	231	5	5.18346	5
Fn1	NM_001276413	-2437	0	0	chr1	71588880	71589110	region_3	231	5	5.18346	5
Fn1	NM_010233	-2437	0	0	chr1	71588880	71589110	region_3	231	5	5.18346	5
Apol7d	NR_040308	2337	2.42902	100	chr1	71588880	71589110	region_3	231	5	5.18346	5
Lgalsl	NM_173752	675	1.86976	100	chr11	20730293	20730437	region_5	145	5	3.50583	5
Mgat4b	NM_145926	3993	1.48414	100	chr11	50072751	50072895	region_6	145	5	4.83461	5
Esd	NM_016903	1694	0.834254	100	chr14	73468194	73468344	region_16	151	5	3.81578	5
Fopnl	NM_025345	-2641	0	0	chr16	14233552	14233691	region_25	140	5	4.85487	5
Ppil2	NM_001252444	22598	0.599239	100	chr16	17002071	17002218	region_26	148	5	3.683	5
Ppil2	NM_144954	22598	0.599239	100	chr16	17002071	17002218	region_26	148	5	3.683	5
Ppil2	NM_001252445	22598	0.23839	36.4865	chr16	17002071	17002218	region_26	148	5	3.683	5
Lrrc33	NM_146069	-2844	0	0	chr16	32088068	32088280	region_27	213	7	3.3546	5
Grm4	NM_001013385	-3273	0	0	chr17	27234167	27234312	region_10	146	5	3.78696	5
Ssh3	NM_198113	-462	0	0	chr19	4269635	4269776	region_11	142	5	4.15828	5
Pola2	NM_008893	2075	1.68603	100	chr19	5961734	5962132	region_12	399	5	3.22788	5
Pola2	NM_001164057	2075	1.72712	100	chr19	5961734	5962132	region_12	399	5	3.22788	5
Celsr2	NM_001004177	21929	0.774911	100	chr3	108521432	108521622	region_14	191	6	4.38351	5
Celsr2	NM_017392	21929	0.774911	100	chr3	108521432	108521622	region_14	191	6	4.38351	5
Rpl22	NM_001277113	-43	0	0	chr4	151168050	151168193	region_21	144	5	4.32434	5
Rpl22	NM_001277114	-1333	0	0	chr4	151168050	151168193	region_21	144	5	4.32434	5
Rpl22	NM_009079	-1333	0	0	chr4	151168050	151168193	region_21	144	5	4.32434	5
Rpl22	NR_102291	-1333	0	0	chr4	151168050	151168193	region_21	144	5	4.32434	5
Rpl22	NR_102292	-1333	0	0	chr4	151168050	151168193	region_21	144	5	4.32434	5
Gm10220	NM_001134299	1310	3.25679	100	chr5	26450687	26450903	region_17	217	7	2.95028	5
Hpn	NM_001110252	1274	0.885382	100	chr7	30822667	30822813	region_23	147	5	4.10897	5
Hpn	NM_001276269	-2909	0	0	chr7	30822667	30822813	region_23	147	5	4.10897	5
Hpn	NM_008281	1274	0.885382	100	chr7	30822667	30822813	region_23	147	5	4.10897	5
Cacng3	NM_019430	-3954	0	0	chr7	122458758	122458938	region_24	181	6	3.45794	5
DXBay18	NM_001025384.1	-1955	0	0	chrX	69404126	69404304	region_28	179	6	3.77133	5
Xlr5b	NM_001111293	2565	1.87238	100	chrX	69404126	69404304	region_28	179	6	3.77133	5
m-HMM
Gene Symbol	Transcript ID	Distance to TSS	Percent overlap with gene	Percent overlap with region	chromosome	start	end	Region ID	length(bps)	# markers	mean	state
Ppfia4	NM_001144855	-216	0	0	chr1	136149556	136150243	region_5	688	13	1.83419	3
Selp	NM_011347	51	1.36636	100	chr1	165951990	165952464	region_6	475	11	1.99448	3
Irf6	NM_016851	369	2.10832	100	chr1	194854205	194854603	region_7	399	12	1.9866	3
Bet3l	NM_001162937	62119	0.628652	100	chr10	33789132	33789585	region_122	454	14	1.64511	3
Fam26e	NM_178908	-3196	0	0	chr10	33789132	33789585	region_122	454	14	1.64511	3
Rfx6	NM_001159389	349	0.76133	100	chr10	51366524	51366924	region_124	401	12	1.76266	3
Mterfd3	NM_028832	20	4.65441	100	chr10	84557408	84557807	region_126	400	12	2.12187	3
Tbc1d10a	NM_134023	1206	1.21364	100	chr11	4088042	4088389	region_8	348	11	1.81406	3
C1qtnf2	NM_026979	7794	5.8417	100	chr11	43325523	43326528	region_11	1006	10	2.43218	3
Zfp2	NM_001044697	-550	0	0	chr11	50760135	50761482	region_13	1348	10	2.15394	3
Zfp2	NM_001044698	-550	0	0	chr11	50760135	50761482	region_13	1348	10	2.15394	3
Zfp2	NM_001044699	-550	0	0	chr11	50760135	50761482	region_13	1348	10	2.15394	3
Zfp2	NM_001044700	-550	0	0	chr11	50760135	50761482	region_13	1348	10	2.15394	3
Ctdnep1	NM_026017	8697	4.65338	100	chr11	69806060	69806498	region_15	439	13	1.98071	3
Gabarap	NM_019749	-1067	0	0	chr11	69806060	69806498	region_15	439	13	1.98071	3
1200014J11Rik	NM_025818	-2442	0	0	chr11	72860184	72861620	region_16	1437	16	2.0976	3
Aspscr1	NM_026877	-334	0	0	chr11	120488032	120488729	region_19	698	10	2.26449	3
Aspscr1	NM_001164224	-4022	0	0	chr11	120488032	120488729	region_19	698	10	2.26449	3
Aspscr1	NM_198223	-4022	0	0	chr11	120488032	120488729	region_19	698	10	2.26449	3
Rhob	NM_007483	-1681	0	0	chr12	8527675	8528024	region_20	350	10	1.94691	3
Erh	NM_007951	-139	0	0	chr12	81562849	81563239	region_22	391	11	1.80093	3
Slc39a9	NM_026244	0	0.452361	45.2685	chr12	81562849	81563239	region_22	391	11	1.80093	3
Vmn1r201	NM_134221	-2457	0	0	chr13	22479298	22479626	region_85	329	10	1.76754	3
Riok1	NM_024242	7253	1.33764	100	chr13	38051708	38052034	region_86	327	10	2.02577	3
Pde8b	NM_001170669	166647	0.251324	100	chr13	96156604	96157103	region_91	500	10	1.94481	3
Pde8b	NM_172263	193901	0.221043	100	chr13	96156604	96157103	region_91	500	10	1.94481	3
Slc22a22	NM_172378	213998	0.137692	100	chr15	57093390	57093711	region_24	322	10	2.1788	3
2310008H04Rik	NM_146068	207929	0.202245	100	chr16	15851963	15852483	region_131	521	11	1.86134	3
Slc25a1	NM_153150	1370	10.9006	100	chr16	17840086	17840413	region_132	328	10	1.89368	3
Baiap3	NM_001163270	3164	2.40041	100	chr17	24980473	24980801	region_29	329	10	1.99115	3
Hars	NM_008214	11649	1.90082	100	chr18	36897215	36897531	region_33	317	10	1.9396	3
Nr3c1	NM_008173	230	0.753566	100	chr18	39612413	39612990	region_34	578	15	1.84075	3
Ccdc112	NM_001160399	17981	26.1661	100	chr18	46411488	46419279	region_36	7792	13	1.86899	3
Ldlrad4	NM_172631	-654	0	0	chr18	68057661	68057972	region_37	312	10	1.99439	3
Hdhd2	NM_001039202	3053	8.54515	100	chr18	77151618	77153150	region_38	1533	11	2.3429	3
Hdhd2	NM_029826	3053	5.46368	100	chr18	77151618	77153150	region_38	1533	11	2.3429	3
Hdhd2	NM_001039201	2750	5.52333	100	chr18	77151618	77153150	region_38	1533	11	2.3429	3
Cpeb3	NM_198300	-2092	0	0	chr19	37274530	37278556	region_40	4027	11	2.15226	3
5-Mar	NM_001164336	1841	29.7569	100	chr19	37274530	37278556	region_40	4027	11	2.15226	3
5-Mar	NM_001164337	1841	37.7343	100	chr19	37274530	37278556	region_40	4027	11	2.15226	3
5-Mar	NM_027314	1841	23.8115	100	chr19	37274530	37278556	region_40	4027	11	2.15226	3
Pprc1	NM_001081214	6157	1.99731	100	chr19	46116007	46116333	region_42	327	10	1.9838	3
Gsto1	NM_010362	9768	0.3367	6.72098	chr19	47918068	47918558	region_43	491	11	1.73981	3
Gsto2	NM_030051	-298	0	0	chr19	47918068	47918558	region_43	491	11	1.73981	3
Gsto2	NM_026619	-547	0	0	chr19	47918068	47918558	region_43	491	11	1.73981	3
Dclre1c	NM_001110214	9180	1.04096	100	chr2	3350583	3350967	region_45	385	11	2.26167	3
Dclre1c	NM_146114	9180	1.23299	100	chr2	3350583	3350967	region_45	385	11	2.26167	3
Dclre1c	NM_175683	9180	1.04096	100	chr2	3350583	3350967	region_45	385	11	2.26167	3
Arhgap15	NM_153820	-876	0	0	chr2	43568843	43569957	region_46	1115	10	2.08417	3
Arhgap15	NM_001025377	-879	0	0	chr2	43568843	43569957	region_46	1115	10	2.08417	3
Neb	NM_010889	83089	0.177588	100	chr2	52077361	52077719	region_47	359	11	2.24541	3
Chd6	NM_173368	142560	0.197433	100	chr2	160657619	160657938	region_53	320	10	2.70982	3
Wisp2	NM_016873	-1042	0	0	chr2	163510870	163511233	region_54	364	10	2.10775	3
Ss18l1	NM_178750	5876	60.1212	100	chr2	179977767	179994431	region_56	16665	10	1.8715	3
Slc25a24	NM_172685	460	0.742345	100	chr3	109251665	109252000	region_60	336	10	1.70227	3
Gm5105	NR_037975	-1652	0	0	chr3	138006428	138006760	region_63	333	10	1.79995	3
Ccl21a	NM_011124	426	35.5693	100	chr4	42794924	42795326	region_76	403	12	1.84844	3
Gm1987	NM_001193667	428	35.5379	100	chr4	42794924	42795326	region_76	403	12	1.84844	3
Eif3i	NM_018799	5753	33.6371	27.3392	chr4	129086535	129097200	region_79	10666	11	1.98337	3
Pptc7	NM_177242	0	0.275793	15.6695	chr5	122544423	122545124	region_72	702	11	1.71893	3
Il31	NM_029594	435	20.7179	100	chr5	123741882	123742285	region_73	404	12	1.84164	3
Cadps2	NM_001252105	189055	0.0556663	100	chr6	23600049	23600369	region_106	321	10	1.83487	3
Cadps2	NM_001252106	189055	0.0556663	100	chr6	23600049	23600369	region_106	321	10	1.83487	3
Cadps2	NM_001252110	189055	0.0556663	100	chr6	23600049	23600369	region_106	321	10	1.83487	3
Cadps2	NM_153163	189055	0.0556663	100	chr6	23600049	23600369	region_106	321	10	1.83487	3
Cadps2	NM_001252107	189055	0.0746416	100	chr6	23600049	23600369	region_106	321	10	1.83487	3
Cadps2	NM_001252108	189055	0.0778512	100	chr6	23600049	23600369	region_106	321	10	1.83487	3
Cadps2	NM_001252109	189055	0.132007	100	chr6	23600049	23600369	region_106	321	10	1.83487	3
Rnf133	NM_198251	0	18.0807	80.9969	chr6	23600049	23600369	region_106	321	10	1.83487	3
Slc13a1	NM_019481	-2067	0	0	chr6	24120162	24120761	region_107	600	11	1.91779	3
Tsga13	NM_054073	-48	0	0	chr6	30845785	30846144	region_109	360	11	1.91222	3
Arhgef5	NM_133674	6794	1.55419	100	chr6	43202045	43202412	region_110	368	11	1.73491	3
Cycs	NM_007808	1817	9.22566	100	chr6	50493884	50494244	region_111	361	11	1.80917	3
5430402O13Rik	NR_015581	-1985	0	0	chr6	50493884	50494244	region_111	361	11	1.80917	3
5430402O13Rik	NR_027892	-1985	0	0	chr6	50493884	50494244	region_111	361	11	1.80917	3
Cml2	NM_053096	280	13.64	100	chr6	85833986	85834492	region_113	507	10	2.0331	3
Lypd3	NM_133743	-2025	0	0	chr7	24341810	24343305	region_93	1496	12	2.35713	3
Klk1b3	NM_008693	3576	9.58674	100	chr7	44069809	44070207	region_98	399	12	2.48942	3
Micalcl	NM_027587	4073	0.803607	100	chr7	112163562	112163921	region_101	360	11	1.7561	3
E130201H02Rik	NR_024324	2145	0	0	chr7	120390919	120409988	region_102	19070	12	1.91084	3
Olfr524	NM_001011814	0	23.0689	39.9638	chr7	140053869	140054421	region_103	553	10	1.83003	3
Deaf1	NR_027770	163	0.846011	100	chr7	141189590	141189941	region_104	352	11	1.82054	3
Eps8l2	NM_133191	-381	0	0	chr7	141189590	141189941	region_104	352	11	1.82054	3
Olfr959	NM_146508	778	16.969	36.1364	chr9	39322612	39323051	region_127	440	13	1.91399	3
Topbp1	NM_176979	-4913	0	0	chr9	103157913	103158564	region_128	652	12	1.75872	3
l-HMM
Gene Symbol	Transcript ID	Distance to TSS	Percent overlap with gene	Percent overlap with region	chromosome	start	end	Region ID	length(bps)	# markers	mean	state
Ss18l1	NM_178750	23060	6.45766	100	chr2	179994951	179996740	region_10	1790	41	1.4402	1.5
Gtpbp5	NM_001083328	-3261	0	0	chr2	179994951	179996740	region_10	1790	41	1.4402	1.5
Gtpbp5	NM_001083329	-3261	0	0	chr2	179994951	179996740	region_10	1790	41	1.4402	1.5
Gtpbp5	NM_028422	-3261	0	0	chr2	179994951	179996740	region_10	1790	41	1.4402	1.5
Gtpbp5	NM_181424	-3261	0	0	chr2	179994951	179996740	region_10	1790	41	1.4402	1.5
Hip1r	NM_145070	-139	0	0	chr5	124231978	124234107	region_16	2130	47	1.23411	1.5
Table also includes identifiers such as gene symbol, Transcript ID, Distance to TSS, percent overlap with region, precise chromosome location of the region, region length, PGS region ID, markers (number of probes), mean enrichment level across the region (fold enrichment), and HMM state (s-HMM: +5, m-HMM: +3, l-HMM: +1.5).
