# Supplementary material for: Protein-restricted diet during pregnancy after insemination alters behavioral phenotypes of the progeny
Source: Genes Nutr. 2017 Jan 19;12:1. doi: 10.1186/s12263-016-0550-2 (PMC5248510; doi:10.1186/s12263-016-0550-2)
Supplement: Additional file 13: — List of genes that exhibited lower expression level in PR group relative to CD group in adult brain. Table also includes identifiers such as probe name, PrimaryAccession ID, GeneSymbol, Gene ontology (GO), Gene description, chromosome number, P value in Tukey’s multiple comparison test adjusted by FDR, and mean fold change of expression level. (CSV 11 kb) [file 12263_2016_550_MOESM13_ESM.csv]

Supplemental information 7. List of genes that exhibited lower expression level in PR group relative to CD group in adult brain.
Probe_name	PrimaryAccession	GeneSymbol	GeneName	GO	Description	chromosome	P value in Tukey�fs multiple comparison test (CD vs. PR) adjusted by FDR	Mean fold change in PR relative to CD
A_55_P2047800	XM_001480779	Gm4552	predicted gene 4552	GO:0003674(molecular_function)|GO:0005575(cellular_component)|GO:0008150(biological_process)	PREDICTED: Mus musculus similar to keratin associated protein 5-5 (LOC100043616), mRNA [XM_001480779]	7	1.61E-06	0.49971507
A_66_P129769	NM_178710	Sik2	salt inducible kinase 2	GO:0000166(nucleotide binding)|GO:0000287(magnesium ion binding)|GO:0004672(protein kinase activity)|GO:0004674(protein serine/threonine kinase activity)|GO:0005515(protein binding)|GO:0005524(ATP binding)|GO:0005634(nucleus)|GO:0005737(cytoplasm)|GO:0006468(protein amino acid phosphorylation)|GO:0007243(intracellular protein kinase cascade)|GO:0008286(insulin receptor signaling pathway)|GO:00163…	Mus musculus salt inducible kinase 2 (Sik2), mRNA [NM_178710]	9	1.99E-06	0.397685677
A_55_P2096370	XM_001478298	Gm3865	predicted gene 3865	GO:0003674(molecular_function)|GO:0005575(cellular_component)|GO:0008150(biological_process)	PREDICTED: Mus musculus similar to cyclin-dependent kinase inhibitor 2A (LOC100042483), mRNA [XM_001478298]	19	2.20E-06	0.455535774
A_55_P2038519	XR_001762	Gm7721	predicted gene 7721		PREDICTED: Mus musculus predicted gene, EG665631 (EG665631), misc RNA [XR_001762]	5	3.42E-06	0.404424867
A_55_P1969885	XR_034884	LOC677441	similar to chromobox homolog 3		PREDICTED: Mus musculus similar to Chromobox homolog 3 (HP1 gamma homolog, Drosophila) (LOC677441), misc RNA [XR_034884]	0	5.86E-06	0.423624811
A_51_P142107	NM_008057	Fzd7	frizzled homolog 7 (Drosophila)	GO:0004871(signal transducer activity)|GO:0004872(receptor activity)|GO:0004888(transmembrane receptor activity)|GO:0004926(non-G-protein coupled 7TM receptor activity)|GO:0004930(G-protein coupled receptor activity)|GO:0007165(signal transduction)|GO:0007166(cell surface receptor linked signaling pathway)|GO:0007186(G-protein coupled receptor protein signaling pathway)|GO:0007275(multicellular o…	Mus musculus frizzled homolog 7 (Drosophila) (Fzd7), mRNA [NM_008057]	1	5.95E-06	0.479603129
A_51_P318640	NM_012052	Rps3	ribosomal protein S3	GO:0003723(RNA binding)|GO:0003735(structural constituent of ribosome)|GO:0005622(intracellular)|GO:0005737(cytoplasm)|GO:0005840(ribosome)|GO:0006412(translation)|GO:0012505(endomembrane system)|GO:0015935(small ribosomal subunit)|GO:0022627(cytosolic small ribosomal subunit)|GO:0030425(dendrite)|GO:0030529(ribonucleoprotein complex)	Mus musculus ribosomal protein S3 (Rps3), mRNA [NM_012052]	0	1.21E-05	0.486957231
A_51_P104687	NM_008117	Gh	growth hormone	GO:0005131(growth hormone receptor binding)|GO:0005179(hormone activity)|GO:0005576(extracellular region)|GO:0005615(extracellular space)|GO:0005634(nucleus)|GO:0005739(mitochondrion)|GO:0005802(trans-Golgi network)|GO:0005829(cytosol)|GO:0005886(plasma membrane)|GO:0007165(signal transduction)|GO:0007405(neuroblast proliferation)|GO:0009416(response to light stimulus)|GO:0015758(glucose transpor…	Mus musculus growth hormone (Gh), mRNA [NM_008117]	11	4.21E-05	0.025349712
A_55_P2186230	NM_001024712	Gm3696	predicted gene 3696		Mus musculus predicted gene 3696 (Gm3696), mRNA [NM_001024712]	14	0.000113394	0.457664783
A_51_P107938	NM_009461	Ubr1	ubiquitin protein ligase E3 component n-recognin 1	GO:0000151(ubiquitin ligase complex)|GO:0000502(proteasome complex)|GO:0004842(ubiquitin-protein ligase activity)|GO:0005515(protein binding)|GO:0005737(cytoplasm)|GO:0006511(ubiquitin-dependent protein catabolic process)|GO:0008270(zinc ion binding)|GO:0016567(protein ubiquitination)|GO:0016874(ligase activity)|GO:0030163(protein catabolic process)|GO:0046872(metal ion binding)	Mus musculus ubiquitin protein ligase E3 component n-recognin 1 (Ubr1), mRNA [NM_009461]	2	0.000114428	0.472330178
A_55_P2033676	NM_009511	Vipr2	vasoactive intestinal peptide receptor 2	GO:0004871(signal transducer activity)|GO:0004872(receptor activity)|GO:0004888(transmembrane receptor activity)|GO:0004930(G-protein coupled receptor activity)|GO:0004999(vasoactive intestinal polypeptide receptor activity)|GO:0005886(plasma membrane)|GO:0007165(signal transduction)|GO:0007166(cell surface receptor linked signaling pathway)|GO:0007186(G-protein coupled receptor protein signaling…	Mus musculus vasoactive intestinal peptide receptor 2 (Vipr2), mRNA [NM_009511]	12	0.000167208	0.481344391
A_55_P2169371	ENSMUST00000098634				Putative uncharacterized protein [Source:UniProtKB/TrEMBL;Acc:A0A5F3] [ENSMUST00000098634]	7	0.000171146	0.382779787
A_55_P2150896	NM_019740	Foxo3	forkhead box O3	GO:0001542(ovulation from ovarian follicle)|GO:0001544(initiation of primordial ovarian follicle growth)|GO:0001547(antral ovarian follicle growth)|GO:0001556(oocyte maturation)|GO:0003677(DNA binding)|GO:0003700(transcription factor activity)|GO:0005624(membrane fraction)|GO:0005634(nucleus)|GO:0005737(cytoplasm)|GO:0005829(cytosol)|GO:0006350(transcription)|GO:0006355(regulation of transcriptio…	Mus musculus forkhead box O3 (Foxo3), mRNA [NM_019740]	10	0.000201291	0.413229749
A_55_P2086866	XR_031651	Gm9143	predicted gene 9143		PREDICTED: Mus musculus similar to ribosomal protein S6 (LOC668387), misc RNA [XR_031651]	X	0.000232798	0.477107315
A_51_P129435	NM_175251	Arid2	AT rich interactive domain 2 (ARID, RFX-like)	GO:0005667(transcription factor complex)|GO:0008134(transcription factor binding)|GO:0016563(transcription activator activity)|GO:0045944(positive regulation of transcription from RNA polymerase II promoter)	Mus musculus AT rich interactive domain 2 (ARID, RFX-like) (Arid2), mRNA [NM_175251]	15	0.000370502	0.455345674
A_55_P2143202	ENSMUST00000099509				Putative uncharacterized protein Fragment [Source:UniProtKB/TrEMBL;Acc:Q3USJ7] [ENSMUST00000099509]	16	0.00037875	0.400207887
A_55_P2378827	AK047890	LOC553096	hypothetical LOC553096		Mus musculus 16 days embryo head cDNA, RIKEN full-length enriched library, clone:C130020E14 product:unclassifiable, full insert sequence. [AK047890]	19	0.000472308	0.470877372
A_55_P2160168	NM_011164	Prl	prolactin	GO:0005148(prolactin receptor binding)|GO:0005179(hormone activity)|GO:0005576(extracellular region)|GO:0007262(STAT protein nuclear translocation)|GO:0007595(lactation)|GO:0008284(positive regulation of cell proliferation)|GO:0030141(stored secretory granule)|GO:0030278(regulation of ossification)|GO:0030879(mammary gland development)|GO:0046425(regulation of JAK-STAT cascade)|GO:0046427(positiv…	Mus musculus prolactin (Prl), transcript variant 1, mRNA [NM_011164]	13	0.000485778	0.045068677
A_52_P311031	ENSMUST00000035012				Putative uncharacterized protein [Source:UniProtKB/TrEMBL;Acc:Q9D3Y5] [ENSMUST00000035012]	9	0.000558723	0.291972783
A_55_P1960655	ENSMUST00000084994				Putative uncharacterized protein Fragment [Source:UniProtKB/TrEMBL;Acc:Q8CD62] [ENSMUST00000084994]	7	0.000567273	0.404418862
A_55_P2013765	NM_023130	Raly	hnRNP-associated with lethal yellow		Mus musculus hnRNP-associated with lethal yellow (Raly), transcript variant 2, mRNA [NM_023130]	2	0.000601916	0.498482297
A_55_P2068104	XM_001475827	LOC100046225	similar to PR-domain zinc finger protein 6		PREDICTED: Mus musculus similar to PR-domain zinc finger protein 6 (LOC100046225), mRNA [XM_001475827]	12	0.000683562	0.423599674
A_51_P137419	NM_009977	Cst7	cystatin F (leukocystatin)	GO:0004869(cysteine-type endopeptidase inhibitor activity)|GO:0005576(extracellular region)|GO:0010466(negative regulation of peptidase activity)|GO:0010951(negative regulation of endopeptidase activity)|GO:0030414(peptidase inhibitor activity)	Mus musculus cystatin F (leukocystatin) (Cst7), mRNA [NM_009977]	2	0.000783089	0.335536552
A_55_P1978636	ENSMUST00000099035				Q4YHF0_PLABE (Q4YHF0) Pb-fam-2 protein (Fragment), partial (7%) [TC1642683]	9	0.000797526	0.357447117
A_52_P254174	NM_008173	Nr3c1	nuclear receptor subfamily 3, group C, member 1	GO:0003677(DNA binding)|GO:0003682(chromatin binding)|GO:0003690(double-stranded DNA binding)|GO:0003700(transcription factor activity)|GO:0003707(steroid hormone receptor activity)|GO:0004872(receptor activity)|GO:0004879(ligand-dependent nuclear receptor activity)|GO:0004883(glucocorticoid receptor activity)|GO:0005496(steroid binding)|GO:0005515(protein binding)|GO:0005622(intracellular)|GO:00…	Mus musculus nuclear receptor subfamily 3, group C, member 1 (Nr3c1), mRNA [NM_008173]	18	0.000991002	0.429821179
Table also includes identifiers such as probe name, PrimaryAccession ID, GeneSymbol, Gene ontology (GO), Gene description, chromosome number, P value in Tukey�fs multiple comparison test adjusted by FDR, and mean fold change of expression level
