# Supplementary material for: Protein-restricted diet during pregnancy after insemination alters behavioral phenotypes of the progeny
Source: Genes Nutr. 2017 Jan 19;12:1. doi: 10.1186/s12263-016-0550-2 (PMC5248510; doi:10.1186/s12263-016-0550-2)
Supplement: Additional file 14: — List of genes that exhibited higher expression level in PR group relative to CD group in adult brain. Table also includes identifiers such as probe name, PrimaryAccession ID, GeneSymbol, Gene ontology (GO), Gene description, chromosome number, P value in Tukey’s multiple comparison test adjusted by FDR, and mean fold change of expression level. (CSV 18 kb) [file 12263_2016_550_MOESM14_ESM.csv]

Supplemental information 8. List of genes that exhibited higher expression level in PR group relative to CD group in adult brain.
Probe_name	PrimaryAccession	GeneSymbol	GeneName	GO	Description	chromosome	P value in Tukey�fs multiple comparison test (CD vs. PR) adjusted by FDR	Mean fold change in PR relative to CD
A_51_P507333	NM_001025581	Kcnc2	potassium voltage gated channel, Shaw-related subfamily, member 2	GO:0005216(ion channel activity)|GO:0005244(voltage-gated ion channel activity)|GO:0005249(voltage-gated potassium channel activity)|GO:0005267(potassium channel activity)|GO:0005515(protein binding)|GO:0006810(transport)|GO:0006811(ion transport)|GO:0006813(potassium ion transport)|GO:0008076(voltage-gated potassium channel complex)|GO:0016020(membrane)|GO:0016021(integral to membrane)|GO:003422…	Mus musculus potassium voltage gated channel, Shaw-related subfamily, member 2 (Kcnc2), mRNA [NM_001025581]	10	5.64E-07	2.534075591
A_55_P2183318	XM_908821	LOC634171	similar to T-cell receptor alpha chain V region CTL-L17 precursor		PREDICTED: Mus musculus similar to TRAV4-2 (LOC634171), mRNA [XM_908821]	14	3.53E-06	2.870333947
A_55_P2356840	BC029726	1600020E01Rik	RIKEN cDNA 1600020E01 gene	GO:0003674(molecular_function)|GO:0005575(cellular_component)|GO:0008150(biological_process)	Mus musculus cDNA clone IMAGE:5027084. [BC029726]	6	4.45E-06	2.23479563
A_52_P493477	NM_173051	Serpinb1c	serine (or cysteine) peptidase inhibitor, clade B, member 1c	GO:0004867(serine-type endopeptidase inhibitor activity)|GO:0005575(cellular_component)|GO:0005737(cytoplasm)|GO:0008150(biological_process)|GO:0010466(negative regulation of peptidase activity)|GO:0010951(negative regulation of endopeptidase activity)|GO:0030414(peptidase inhibitor activity)	Mus musculus serine (or cysteine) peptidase inhibitor, clade B, member 1c (Serpinb1c), mRNA [NM_173051]	13	9.60E-06	2.182947529
A_55_P1986949	0					2	2.39E-05	2.31413009
A_55_P1963198	ENSMUST00000121210				coiled-coil-helix-coiled-coil-helix domain containing 7 Gene [Source:MGI (curated);Acc:MGI:1913683] [ENSMUST00000121210]	4	2.69E-05	2.066569125
A_55_P2370410	C79246	C79246	expressed sequence C79246		C79246 Mouse 3.5-dpc blastocyst cDNA Mus musculus cDNA clone J0063B08 3' similar to Genomic sequence from Mouse 4; HTGS phase 3. [C79246]	1	2.98E-05	2.493535736
A_55_P2096435	NM_178404	Zc3h6	zinc finger CCCH type containing 6	GO:0003674(molecular_function)|GO:0003676(nucleic acid binding)|GO:0005575(cellular_component)|GO:0008150(biological_process)|GO:0008270(zinc ion binding)|GO:0046872(metal ion binding)	Mus musculus zinc finger CCCH type containing 6 (Zc3h6), mRNA [NM_178404]	2	3.36E-05	2.581529023
A_66_P101366	XM_001473639	Gm7157	predicted gene 7157	GO:0003674(molecular_function)|GO:0005575(cellular_component)|GO:0008150(biological_process)	PREDICTED: Mus musculus hypothetical LOC635396 (LOC635396), mRNA [XM_001473639]	X	4.96E-05	3.523176855
A_55_P2047809	NM_175692	Snhg11	small nucleolar RNA host gene 11 (non-protein coding)	GO:0003674(molecular_function)|GO:0005575(cellular_component)|GO:0008150(biological_process)	Mus musculus small nucleolar RNA host gene 11 (non-protein coding) (Snhg11), mRNA [NM_175692]	2	6.87E-05	2.340476734
A_51_P264444	ENSMUST00000109982				Ral GTPase activating protein, alpha subunit 2 (catalytic) Gene [Source:MGI (curated);Acc:MGI:3036245] [ENSMUST00000109982]	2	7.17E-05	3.001911265
A_55_P2070303	NM_199312	BC051628	cDNA sequence BC051628	GO:0003674(molecular_function)|GO:0005575(cellular_component)|GO:0008150(biological_process)	Mus musculus cDNA sequence BC051628 (BC051628), mRNA [NM_199312]	2	7.21E-05	2.793633583
A_55_P2022890	NM_134251	Slc12a8	solute carrier family 12 (potassium/chloride transporters), member 8	GO:0006810(transport)|GO:0006811(ion transport)|GO:0006813(potassium ion transport)|GO:0015293(symporter activity)|GO:0016020(membrane)|GO:0016021(integral to membrane)|GO:0055085(transmembrane transport)	Mus musculus solute carrier family 12 (potassium/chloride transporters), member 8 (Slc12a8), transcript variant 1, mRNA [NM_134251]	16	8.87E-05	2.041468043
A_55_P2139402	NM_001042711	Amy2a5	amylase 2a5	GO:0005615(extracellular space)|GO:0016160(amylase activity)	Mus musculus amylase 2a5 (Amy2a5), mRNA [NM_001042711]	3	9.99E-05	2.09441907
A_55_P1976689	NM_029532	Snrnp35	small nuclear ribonucleoprotein 35 (U11/U12)	GO:0000166(nucleotide binding)|GO:0003674(molecular_function)|GO:0003676(nucleic acid binding)|GO:0003723(RNA binding)|GO:0005634(nucleus)|GO:0005681(spliceosomal complex)|GO:0006397(mRNA processing)|GO:0008150(biological_process)|GO:0008380(RNA splicing)	Mus musculus small nuclear ribonucleoprotein 35 (U11/U12) (Snrnp35), mRNA [NM_029532]	5	0.000108884	2.033523911
A_55_P2087154	XM_001475656	LOC100046142	similar to hCG2036628		PREDICTED: Mus musculus similar to hCG2036628 (LOC100046142), mRNA [XM_001475656]	7	0.000118514	2.072490554
A_51_P502492	NM_146323	Olfr1232	olfactory receptor 1232	GO:0004984(olfactory receptor activity)|GO:0007165(signal transduction)|GO:0007186(G-protein coupled receptor protein signaling pathway)|GO:0007608(sensory perception of smell)|GO:0016021(integral to membrane)	Mus musculus olfactory receptor 1232 (Olfr1232), mRNA [NM_146323]	2	0.000130696	4.512659091
A_55_P2114697	NM_008103	Gcm1	glial cells missing homolog 1 (Drosophila)	GO:0003677(DNA binding)|GO:0003700(transcription factor activity)|GO:0005634(nucleus)|GO:0005667(transcription factor complex)|GO:0006350(transcription)|GO:0006355(regulation of transcription, DNA-dependent)|GO:0007275(multicellular organismal development)|GO:0008134(transcription factor binding)|GO:0008270(zinc ion binding)|GO:0045449(regulation of transcription)|GO:0046872(metal ion binding)|GO…	Mus musculus glial cells missing homolog 1 (Drosophila) (Gcm1), mRNA [NM_008103]	7	0.000131701	2.549935358
A_55_P2099274	XM_001478985	Gm4054	predicted gene 4054	GO:0003674(molecular_function)|GO:0005575(cellular_component)|GO:0008150(biological_process)	PREDICTED: Mus musculus hypothetical protein LOC100047906 (LOC100047906), mRNA [XM_001478985]	7	0.000166406	3.506786455
A_55_P2019254	XR_031886	Gm8119	predicted gene 8119		PREDICTED: Mus musculus similar to Ac2-008 (LOC666460), misc RNA [XR_031886]	18	0.000192903	2.020625073
A_55_P2008141	NR_033470	Gm10857	predicted gene 10857	GO:0003674(molecular_function)|GO:0005575(cellular_component)|GO:0008150(biological_process)	Mus musculus predicted gene 10857 (Gm10857), transcript variant 1, non-coding RNA [NR_033470]	2	0.000213367	2.537002738
A_66_P109397	NM_001081386	Cdh19	cadherin 19, type 2	GO:0003674(molecular_function)|GO:0005575(cellular_component)|GO:0005886(plasma membrane)|GO:0007155(cell adhesion)|GO:0008150(biological_process)|GO:0016020(membrane)|GO:0016021(integral to membrane)	Mus musculus cadherin 19, type 2 (Cdh19), mRNA [NM_001081386]	1	0.000213979	2.223168038
A_55_P2035038	XM_001473590	Gm2437	predicted gene 2437	GO:0003674(molecular_function)|GO:0005575(cellular_component)|GO:0008150(biological_process)	PREDICTED: Mus musculus hypothetical protein LOC100039816 (LOC100039816), mRNA [XM_001473590]	15	0.00023288	3.288681722
A_55_P2102195	NM_033322	Lztfl1	leucine zipper transcription factor-like 1	GO:0003674(molecular_function)|GO:0005575(cellular_component)|GO:0008150(biological_process)	Mus musculus leucine zipper transcription factor-like 1 (Lztfl1), mRNA [NM_033322]	9	0.00027314	2.23539267
A_55_P2104929	NM_172420	Ppp1r1c	protein phosphatase 1, regulatory (inhibitor) subunit 1C	GO:0003674(molecular_function)|GO:0004864(phosphoprotein phosphatase inhibitor activity)|GO:0005575(cellular_component)|GO:0005737(cytoplasm)|GO:0007165(signal transduction)|GO:0008150(biological_process)|GO:0050790(regulation of catalytic activity)	Mus musculus protein phosphatase 1, regulatory (inhibitor) subunit 1C (Ppp1r1c), mRNA [NM_172420]	2	0.000280902	2.267821076
A_55_P2033407	NR_027652	Meg3	maternally expressed 3		Mus musculus maternally expressed 3 (Meg3), transcript variant 3, non-coding RNA [NR_027652]	12	0.00029642	2.090872582
A_52_P408230	ENSMUST00000112452				potassium voltage-gated channel, subfamily H (eag-related), member 7 Gene [Source:MGI (curated);Acc:MGI:2159566] [ENSMUST00000112452]	2	0.000305558	2.417934107
A_55_P1982699	NM_001167148	Gm16442	predicted gene 16442	GO:0003674(molecular_function)|GO:0005575(cellular_component)|GO:0008150(biological_process)	Mus musculus predicted gene 16442 (Gm16442), mRNA [NM_001167148]	7	0.000309483	2.049069127
A_55_P2419299	AK141773	1110006E14Rik	RIKEN cDNA 1110006E14 gene	GO:0003674(molecular_function)|GO:0005575(cellular_component)|GO:0008150(biological_process)	Mus musculus 9 days embryo whole body cDNA, RIKEN full-length enriched library, clone:D030062B12 product:unclassifiable, full insert sequence. [AK141773]	12	0.00031905	2.003057222
A_55_P2376547	AK016179	4930558K02Rik	RIKEN cDNA 4930558K02 gene	GO:0003674(molecular_function)|GO:0005575(cellular_component)|GO:0008150(biological_process)	Mus musculus adult male testis cDNA, RIKEN full-length enriched library, clone:4930558K02 product:hypothetical protein, full insert sequence. [AK016179]	1	0.000320586	3.151997978
A_51_P227275	ENSMUST00000001667	Csn3	casein kappa	GO:0005576(extracellular region)	casein kappa Gene [Source:MGI (curated);Acc:MGI:107461] [ENSMUST00000001667]	5	0.000381084	2.232801493
A_66_P113137	XM_001478967	Gm3907	predicted gene 3907	GO:0003674(molecular_function)|GO:0005575(cellular_component)|GO:0008150(biological_process)	PREDICTED: Mus musculus hypothetical protein LOC100042571 (LOC100042571), mRNA [XM_001478967]	5	0.000410997	2.142849577
A_51_P351166	NM_010866	Myod1	myogenic differentiation 1	GO:0000381(regulation of alternative nuclear mRNA splicing, via spliceosome)|GO:0003677(DNA binding)|GO:0003700(transcription factor activity)|GO:0003705(RNA polymerase II transcription factor activity, enhancer binding)|GO:0005515(protein binding)|GO:0005634(nucleus)|GO:0005667(transcription factor complex)|GO:0006350(transcription)|GO:0006355(regulation of transcription, DNA-dependent)|GO:00072…	Mus musculus myogenic differentiation 1 (Myod1), mRNA [NM_010866]	7	0.000423926	2.401339034
A_55_P2117187	NM_146969	Olfr1243	olfactory receptor 1243	GO:0004871(signal transducer activity)|GO:0004872(receptor activity)|GO:0004930(G-protein coupled receptor activity)|GO:0004984(olfactory receptor activity)|GO:0007165(signal transduction)|GO:0007186(G-protein coupled receptor protein signaling pathway)|GO:0007608(sensory perception of smell)|GO:0016021(integral to membrane)	Mus musculus olfactory receptor 1243 (Olfr1243), mRNA [NM_146969]	2	0.000443043	2.567122957
A_55_P1971220	NM_001081103	Stim2	stromal interaction molecule 2	GO:0005515(protein binding)|GO:0005783(endoplasmic reticulum)|GO:0006810(transport)|GO:0006811(ion transport)|GO:0006816(calcium ion transport)|GO:0008150(biological_process)|GO:0016020(membrane)|GO:0016021(integral to membrane)	Mus musculus stromal interaction molecule 2 (Stim2), mRNA [NM_001081103]	5	0.00044721	2.0083096
A_51_P237106	NM_001011804	Olfr1211	olfactory receptor 1211	GO:0004871(signal transducer activity)|GO:0004872(receptor activity)|GO:0004930(G-protein coupled receptor activity)|GO:0004984(olfactory receptor activity)|GO:0007165(signal transduction)|GO:0007186(G-protein coupled receptor protein signaling pathway)|GO:0007608(sensory perception of smell)|GO:0016021(integral to membrane)	Mus musculus olfactory receptor 1211 (Olfr1211), mRNA [NM_001011804]	2	0.000455988	2.322904106
A_55_P2134557	NM_198224	Ms4a13	membrane-spanning 4-domains, subfamily A, member 13	GO:0003674(molecular_function)|GO:0004872(receptor activity)|GO:0005575(cellular_component)|GO:0007165(signal transduction)|GO:0008150(biological_process)|GO:0016020(membrane)|GO:0016021(integral to membrane)	Mus musculus membrane-spanning 4-domains, subfamily A, member 13 (Ms4a13), mRNA [NM_198224]	19	0.000473559	2.51346552
A_55_P2134725	XM_896406	Gm6217	predicted gene 6217	GO:0003674(molecular_function)|GO:0005575(cellular_component)|GO:0008150(biological_process)	PREDICTED: Mus musculus predicted gene, EG621362 (EG621362), mRNA [XM_896406]	1	0.000544118	5.682151784
A_55_P2109727	XM_001479834	LOC100048240	hypothetical protein LOC100048240		PREDICTED: Mus musculus hypothetical protein LOC100048240 (LOC100048240), mRNA [XM_001479834]	0	0.000556659	3.367551365
A_51_P358700	NM_146902	Olfr1221	olfactory receptor 1221	GO:0004871(signal transducer activity)|GO:0004872(receptor activity)|GO:0004930(G-protein coupled receptor activity)|GO:0004984(olfactory receptor activity)|GO:0007165(signal transduction)|GO:0007186(G-protein coupled receptor protein signaling pathway)|GO:0007608(sensory perception of smell)|GO:0016021(integral to membrane)	Mus musculus olfactory receptor 1221 (Olfr1221), mRNA [NM_146902]	2	0.000587609	2.917457755
A_55_P2025490	NM_009400	Tnfrsf18	tumor necrosis factor receptor superfamily, member 18	GO:0004872(receptor activity)|GO:0005515(protein binding)|GO:0005576(extracellular region)|GO:0005886(plasma membrane)|GO:0006915(apoptosis)|GO:0007165(signal transduction)|GO:0009897(external side of plasma membrane)|GO:0016020(membrane)|GO:0016021(integral to membrane)	Mus musculus tumor necrosis factor receptor superfamily, member 18 (Tnfrsf18), transcript variant 1, mRNA [NM_009400]	4	0.00064851	2.393213268
A_55_P2097964	XM_001481064	9030622O22Rik	RIKEN cDNA 9030622O22 gene	GO:0003674(molecular_function)|GO:0005575(cellular_component)|GO:0008150(biological_process)	PREDICTED: Mus musculus hypothetical protein LOC100048732 (LOC100048732), mRNA [XM_001481064]	2	0.000650583	2.082942761
A_52_P615245	XR_035180	A630052C17Rik	RIKEN cDNA A630052C17 gene	GO:0003674(molecular_function)|GO:0005575(cellular_component)|GO:0008150(biological_process)	PREDICTED: Mus musculus RIKEN cDNA A630052C17 gene (A630052C17Rik), misc RNA [XR_035180]	11	0.000672878	3.339411287
A_66_P123512	XM_001476947	Gm15219	predicted gene 15219	GO:0003674(molecular_function)|GO:0005575(cellular_component)|GO:0008150(biological_process)	PREDICTED: Mus musculus hypothetical protein LOC100041754 (LOC100041754), mRNA [XM_001476947]	14	0.000716304	2.066122179
A_55_P2109927	ENSMUST00000020837				myosin XIX Gene [Source:MGI (curated);Acc:MGI:1913446] [ENSMUST00000020837]	11	0.000752721	2.704396694
A_55_P2085518	XM_001476822	LOC100046792	hypothetical protein LOC100046792		PREDICTED: Mus musculus hypothetical protein LOC100046792 (LOC100046792), mRNA [XM_001476822]	4	0.000754485	2.705477674
A_51_P247694	NM_173036	Gpr97	G protein-coupled receptor 97	GO:0003674(molecular_function)|GO:0004871(signal transducer activity)|GO:0004872(receptor activity)|GO:0004888(transmembrane receptor activity)|GO:0004930(G-protein coupled receptor activity)|GO:0005886(plasma membrane)|GO:0005887(integral to plasma membrane)|GO:0007165(signal transduction)|GO:0007166(cell surface receptor linked signaling pathway)|GO:0007186(G-protein coupled receptor protein si…	Mus musculus G protein-coupled receptor 97 (Gpr97), mRNA [NM_173036]	8	0.000764775	2.024551428
A_55_P2087458	ENSMUST00000092728				opioid receptor, mu 1 Gene [Source:MGI (curated);Acc:MGI:97441] [ENSMUST00000092728]	10	0.00079812	2.575261194
A_55_P2170381	NM_016754	Mylpf	myosin light chain, phosphorylatable, fast skeletal muscle	GO:0003774(motor activity)|GO:0005509(calcium ion binding)|GO:0007519(skeletal muscle tissue development)|GO:0008307(structural constituent of muscle)|GO:0016459(myosin complex)	Mus musculus myosin light chain, phosphorylatable, fast skeletal muscle (Mylpf), mRNA [NM_016754]	7	0.000798405	2.660244056
A_55_P2112819	NM_001081190	Gabrr3	gamma-aminobutyric acid (GABA) receptor, rho 3	GO:0004872(receptor activity)|GO:0005216(ion channel activity)|GO:0005886(plasma membrane)|GO:0006810(transport)|GO:0006811(ion transport)|GO:0007165(signal transduction)|GO:0016020(membrane)|GO:0016021(integral to membrane)|GO:0030054(cell junction)|GO:0034220(ion transmembrane transport)|GO:0045202(synapse)|GO:0045211(postsynaptic membrane)	Mus musculus gamma-aminobutyric acid (GABA) receptor, rho 3 (Gabrr3), mRNA [NM_001081190]	16	0.000810305	4.013479157
A_55_P1989867	NM_177764	Vmn2r57	vomeronasal 2, receptor 57	GO:0003674(molecular_function)|GO:0004871(signal transducer activity)|GO:0004872(receptor activity)|GO:0004930(G-protein coupled receptor activity)|GO:0005575(cellular_component)|GO:0007165(signal transduction)|GO:0007186(G-protein coupled receptor protein signaling pathway)|GO:0008150(biological_process)|GO:0016020(membrane)|GO:0016021(integral to membrane)	Mus musculus vomeronasal 2, receptor 57 (Vmn2r57), mRNA [NM_177764]	7	0.000818043	2.206284418
A_55_P2087533	ENSMUST00000097321				Putative uncharacterized protein Fragment [Source:UniProtKB/TrEMBL;Acc:Q3UW01] [ENSMUST00000097321]	17	0.0008246	2.615165329
A_55_P2032795	ENSMUST00000101275				Putative uncharacterized protein [Source:UniProtKB/TrEMBL;Acc:Q3UTD4] [ENSMUST00000101275]	6	0.000826644	2.658625791
A_55_P2088315	NM_134227	Vmn1r87	vomeronasal 1 receptor 87	GO:0004872(receptor activity)|GO:0005550(pheromone binding)|GO:0005887(integral to plasma membrane)|GO:0007165(signal transduction)|GO:0007186(G-protein coupled receptor protein signaling pathway)|GO:0016503(pheromone receptor activity)|GO:0019236(response to pheromone)	Mus musculus vomeronasal 1 receptor 87 (Vmn1r87), mRNA [NM_134227]	7	0.000908853	2.299716686
A_55_P1991560	NM_001081239	Lilra5	leukocyte immunoglobulin-like receptor, subfamily A (with TM domain), member 5	GO:0003674(molecular_function)|GO:0005575(cellular_component)|GO:0008150(biological_process)	Mus musculus leukocyte immunoglobulin-like receptor, subfamily A (with TM domain), member 5 (Lilra5), mRNA [NM_001081239]	7	0.000965133	4.83924839
Table also includes identifiers such as probe name, PrimaryAccession ID, GeneSymbol, Gene ontology (GO), Gene description, chromosome number, P value in Tukey�fs multiple comparison test adjusted by FDR, and mean fold change of expression level
