# Supplementary material for: Protein-restricted diet during pregnancy after insemination alters behavioral phenotypes of the progeny
Source: Genes Nutr. 2017 Jan 19;12:1. doi: 10.1186/s12263-016-0550-2 (PMC5248510; doi:10.1186/s12263-016-0550-2)
Supplement: Additional file 15: — List of the genes which exhibited lower expression levels in FA group relative to CD group. Table also includes identifiers such as probe name, PrimaryAccession ID, GeneSymbol, Gene ontology (GO), Gene description, chromosome number, P value in Tukey’s multiple comparison test adjusted by FDR, and mean fold change of expression level. (CSV 21 kb) [file 12263_2016_550_MOESM15_ESM.csv]

Supplemental information 9. List of the genes which exhibited lower expression levels in FA group relative to CD group
Probe_name	PrimaryAccession	GeneSymbol	GeneName	GO	Description	chromosome	P value in Tukey�fs multiple comparison test (CD vs. FA) adjusted by FDR	Mean fold change in FA relative to CD
A_51_P104687	NM_008117	Gh	growth hormone	GO:0005131(growth hormone receptor binding)|GO:0005179(hormone activity)|GO:0005576(extracellular region)|GO:0005615(extracellular space)|GO:0005634(nucleus)|GO:0005739(mitochondrion)|GO:0005802(trans-Golgi network)|GO:0005829(cytosol)|GO:0005886(plasma membrane)|GO:0007165(signal transduction)|GO:0007405(neuroblast proliferation)|GO:0009416(response to light stimulus)|GO:0015758(glucose transpor…	Mus musculus growth hormone (Gh), mRNA [NM_008117]	11	4.21E-05	0.087130252
A_51_P112762	NM_017391	Slc5a3	solute carrier family 5 (inositol transporters), member 3	GO:0005215(transporter activity)|GO:0006020(inositol metabolic process)|GO:0006810(transport)|GO:0006811(ion transport)|GO:0006814(sodium ion transport)|GO:0007422(peripheral nervous system development)|GO:0015293(symporter activity)|GO:0015798(myo-inositol transport)|GO:0016020(membrane)|GO:0016021(integral to membrane)|GO:0043576(regulation of respiratory gaseous exchange)|GO:0055085(transmembr…	Mus musculus solute carrier family 5 (inositol transporters), member 3 (Slc5a3), mRNA [NM_017391]	16	0.000614991	0.497785323
A_51_P116813	NM_007809	Cyp17a1	cytochrome P450, family 17, subfamily a, polypeptide 1	GO:0004497(monooxygenase activity)|GO:0004508(steroid 17-alpha-monooxygenase activity)|GO:0005506(iron ion binding)|GO:0005739(mitochondrion)|GO:0005783(endoplasmic reticulum)|GO:0006694(steroid biosynthetic process)|GO:0006704(glucocorticoid biosynthetic process)|GO:0009055(electron carrier activity)|GO:0016020(membrane)|GO:0016491(oxidoreductase activity)|GO:0016829(lyase activity)|GO:0020037(h…	Mus musculus cytochrome P450, family 17, subfamily a, polypeptide 1 (Cyp17a1), mRNA [NM_007809]	19	0.000248885	0.36218677
A_51_P129435	NM_175251	Arid2	AT rich interactive domain 2 (ARID, RFX-like)	GO:0005667(transcription factor complex)|GO:0008134(transcription factor binding)|GO:0016563(transcription activator activity)|GO:0045944(positive regulation of transcription from RNA polymerase II promoter)	Mus musculus AT rich interactive domain 2 (ARID, RFX-like) (Arid2), mRNA [NM_175251]	15	0.000370502	0.483602773
A_51_P137419	NM_009977	Cst7	cystatin F (leukocystatin)	GO:0004869(cysteine-type endopeptidase inhibitor activity)|GO:0005576(extracellular region)|GO:0010466(negative regulation of peptidase activity)|GO:0010951(negative regulation of endopeptidase activity)|GO:0030414(peptidase inhibitor activity)	Mus musculus cystatin F (leukocystatin) (Cst7), mRNA [NM_009977]	2	0.000227702	0.144051974
A_51_P142107	NM_008057	Fzd7	frizzled homolog 7 (Drosophila)	GO:0004871(signal transducer activity)|GO:0004872(receptor activity)|GO:0004888(transmembrane receptor activity)|GO:0004926(non-G-protein coupled 7TM receptor activity)|GO:0004930(G-protein coupled receptor activity)|GO:0007165(signal transduction)|GO:0007166(cell surface receptor linked signaling pathway)|GO:0007186(G-protein coupled receptor protein signaling pathway)|GO:0007275(multicellular o…	Mus musculus frizzled homolog 7 (Drosophila) (Fzd7), mRNA [NM_008057]	1	2.73E-06	0.38092366
A_51_P144264	NM_008452	Klf2	Kruppel-like factor 2 (lung)	GO:0003676(nucleic acid binding)|GO:0003677(DNA binding)|GO:0003700(transcription factor activity)|GO:0005515(protein binding)|GO:0005622(intracellular)|GO:0005634(nucleus)|GO:0006350(transcription)|GO:0008270(zinc ion binding)|GO:0030528(transcription regulator activity)|GO:0032715(negative regulation of interleukin-6 production)|GO:0043565(sequence-specific DNA binding)|GO:0045449(regulation of…	Mus musculus Kruppel-like factor 2 (lung) (Klf2), mRNA [NM_008452]	8	4.29E-07	0.495787344
A_52_P254174	NM_008173	Nr3c1	nuclear receptor subfamily 3, group C, member 1	GO:0003677(DNA binding)|GO:0003682(chromatin binding)|GO:0003690(double-stranded DNA binding)|GO:0003700(transcription factor activity)|GO:0003707(steroid hormone receptor activity)|GO:0004872(receptor activity)|GO:0004879(ligand-dependent nuclear receptor activity)|GO:0004883(glucocorticoid receptor activity)|GO:0005496(steroid binding)|GO:0005515(protein binding)|GO:0005622(intracellular)|GO:00…	Mus musculus nuclear receptor subfamily 3, group C, member 1 (Nr3c1), mRNA [NM_008173]	18	0.000991002	0.44870461
A_52_P271377	NM_133766	Efr3a	EFR3 homolog A (S. cerevisiae)	GO:0001533(cornified envelope)|GO:0005488(binding)|GO:0005622(intracellular)|GO:0005886(plasma membrane)|GO:0016020(membrane)|GO:0016337(cell-cell adhesion)|GO:0042803(protein homodimerization activity)	Mus musculus EFR3 homolog A (S. cerevisiae) (Efr3a), mRNA [NM_133766]	15	2.17E-07	0.489982078
A_52_P311031	ENSMUST00000035012				Putative uncharacterized protein [Source:UniProtKB/TrEMBL;Acc:Q9D3Y5] [ENSMUST00000035012]	9	0.000558723	0.297081505
A_55_P1969885	XR_034884	LOC677441	similar to chromobox homolog 3		PREDICTED: Mus musculus similar to Chromobox homolog 3 (HP1 gamma homolog, Drosophila) (LOC677441), misc RNA [XR_034884]	0	5.86E-06	0.422077256
A_55_P1974593	XR_030968	LOC633178	similar to 60S ribosomal protein L13a		PREDICTED: Mus musculus similar to ribosomal protein L13a (LOC633178), misc RNA [XR_030968]	0	2.51E-05	0.449891321
A_55_P1975922	NM_146821	Olfr629	olfactory receptor 629	GO:0004871(signal transducer activity)|GO:0004872(receptor activity)|GO:0004930(G-protein coupled receptor activity)|GO:0004984(olfactory receptor activity)|GO:0007165(signal transduction)|GO:0007186(G-protein coupled receptor protein signaling pathway)|GO:0007608(sensory perception of smell)|GO:0016021(integral to membrane)	Mus musculus olfactory receptor 629 (Olfr629), mRNA [NM_146821]	7	0.000230414	0.466848479
A_55_P1994817	NM_027427	Taf15	TAF15 RNA polymerase II, TATA box binding protein (TBP)-associated factor	GO:0003674(molecular_function)|GO:0005575(cellular_component)|GO:0008150(biological_process)	Mus musculus TAF15 RNA polymerase II, TATA box binding protein (TBP)-associated factor (Taf15), mRNA [NM_027427]	11	0.00025913	0.474717346
A_55_P1997534	NM_001101463	Gm4871	predicted gene 4871	GO:0003674(molecular_function)|GO:0005575(cellular_component)|GO:0008150(biological_process)	Mus musculus predicted gene 4871 (Gm4871), mRNA [NM_001101463]	5	0.000184898	0.372122204
A_55_P2013765	NM_023130	Raly	hnRNP-associated with lethal yellow		Mus musculus hnRNP-associated with lethal yellow (Raly), transcript variant 2, mRNA [NM_023130]	2	0.000601916	0.474239661
A_55_P2017038	NM_007624	Cbx3	chromobox homolog 3 (Drosophila HP1 gamma)	GO:0000785(chromatin)|GO:0005720(nuclear heterochromatin)|GO:0010369(chromocenter)|GO:0016564(transcription repressor activity)|GO:0045892(negative regulation of transcription, DNA-dependent)	Mus musculus chromobox homolog 3 (Drosophila HP1 gamma) (Cbx3), mRNA [NM_007624]	6	6.05E-05	0.492639724
A_55_P2018836	XM_001480175	Gm4440	predicted gene 4440	GO:0003674(molecular_function)|GO:0005575(cellular_component)|GO:0008150(biological_process)	PREDICTED: Mus musculus similar to CG2839-PA (LOC100043443), mRNA [XM_001480175]	3	3.67E-05	0.444005328
A_55_P2030046	NM_013800	Barx2	BarH-like homeobox 2	GO:0000122(negative regulation of transcription from RNA polymerase II promoter)|GO:0001502(cartilage condensation)|GO:0003677(DNA binding)|GO:0003682(chromatin binding)|GO:0003700(transcription factor activity)|GO:0005515(protein binding)|GO:0005634(nucleus)|GO:0005667(transcription factor complex)|GO:0006350(transcription)|GO:0006355(regulation of transcription, DNA-dependent)|GO:0014902(myotub…	Mus musculus BarH-like homeobox 2 (Barx2), mRNA [NM_013800]	9	5.21E-07	0.430248306
A_55_P2030521	NM_183025	A430033K04Rik	RIKEN cDNA A430033K04 gene	GO:0003674(molecular_function)|GO:0005575(cellular_component)|GO:0008150(biological_process)|GO:0046872(metal ion binding)	Mus musculus RIKEN cDNA A430033K04 gene (A430033K04Rik), mRNA [NM_183025]	5	0.000893205	0.409345996
A_55_P2033676	NM_009511	Vipr2	vasoactive intestinal peptide receptor 2	GO:0004871(signal transducer activity)|GO:0004872(receptor activity)|GO:0004888(transmembrane receptor activity)|GO:0004930(G-protein coupled receptor activity)|GO:0004999(vasoactive intestinal polypeptide receptor activity)|GO:0005886(plasma membrane)|GO:0007165(signal transduction)|GO:0007166(cell surface receptor linked signaling pathway)|GO:0007186(G-protein coupled receptor protein signaling…	Mus musculus vasoactive intestinal peptide receptor 2 (Vipr2), mRNA [NM_009511]	12	0.00011526	0.406736746
A_55_P2038519	XR_001762	Gm7721	predicted gene 7721		PREDICTED: Mus musculus predicted gene, EG665631 (EG665631), misc RNA [XR_001762]	5	3.42E-06	0.380993873
A_55_P2047837	ENSMUST00000066636				reproductive homeobox 10 Gene [Source:MGI (curated);Acc:MGI:3580249] [ENSMUST00000066636]	X	7.03E-05	0.462437631
A_55_P2056995	NM_008101	Gcgr	glucagon receptor	GO:0004871(signal transducer activity)|GO:0004872(receptor activity)|GO:0004888(transmembrane receptor activity)|GO:0004930(G-protein coupled receptor activity)|GO:0004967(glucagon receptor activity)|GO:0005768(endosome)|GO:0005886(plasma membrane)|GO:0006887(exocytosis)|GO:0007165(signal transduction)|GO:0007166(cell surface receptor linked signaling pathway)|GO:0007186(G-protein coupled recepto…	Mus musculus glucagon receptor (Gcgr), mRNA [NM_008101]	11	2.07E-06	0.484773626
A_55_P2057519	NM_001002239	Rpl17	ribosomal protein L17	GO:0003674(molecular_function)|GO:0005575(cellular_component)|GO:0008150(biological_process)	Mus musculus ribosomal protein L17 (Rpl17), mRNA [NM_001002239]	18	0.00041481	0.498277642
A_55_P2062108	NM_001109914	Apold1	apolipoprotein L domain containing 1	GO:0003674(molecular_function)|GO:0005575(cellular_component)|GO:0008150(biological_process)	Mus musculus apolipoprotein L domain containing 1 (Apold1), mRNA [NM_001109914]	6	0.000105856	0.485336869
A_55_P2083028	XM_906460	LOC632383	similar to chromobox homolog 3		PREDICTED: Mus musculus similar to Chromobox homolog 3 (HP1 gamma homolog, Drosophila) (LOC632383), mRNA [XM_906460]	5	1.07E-06	0.492439387
A_55_P2096370	XM_001478298	Gm3865	predicted gene 3865	GO:0003674(molecular_function)|GO:0005575(cellular_component)|GO:0008150(biological_process)	PREDICTED: Mus musculus similar to cyclin-dependent kinase inhibitor 2A (LOC100042483), mRNA [XM_001478298]	19	2.20E-06	0.479368048
A_55_P2098603	XM_001480211	LOC100048353	hypothetical protein LOC100048353		PREDICTED: Mus musculus hypothetical protein LOC100048353 (LOC100048353), mRNA [XM_001480211]	17	0.000340155	0.462331549
A_55_P2099810	NM_031185	Akap12	A kinase (PRKA) anchor protein (gravin) 12	GO:0005515(protein binding)|GO:0005575(cellular_component)|GO:0005737(cytoplasm)|GO:0005856(cytoskeleton)|GO:0006605(protein targeting)|GO:0007165(signal transduction)|GO:0016301(kinase activity)|GO:0016310(phosphorylation)|GO:0030159(receptor signaling complex scaffold activity)	Mus musculus A kinase (PRKA) anchor protein (gravin) 12 (Akap12), mRNA [NM_031185]	10	0.000275396	0.495318948
A_55_P2102454	XM_356668	Gm5196	predicted gene 5196		PREDICTED: Mus musculus predicted gene, EG382769 (EG382769), mRNA [XM_356668]	13	9.53E-07	0.457882648
A_55_P2112772	NM_008067	Gabra3	gamma-aminobutyric acid (GABA) A receptor, subunit alpha 3	GO:0004872(receptor activity)|GO:0004890(GABA-A receptor activity)|GO:0005216(ion channel activity)|GO:0005230(extracellular ligand-gated ion channel activity)|GO:0005254(chloride channel activity)|GO:0005886(plasma membrane)|GO:0006810(transport)|GO:0006811(ion transport)|GO:0006821(chloride transport)|GO:0007165(signal transduction)|GO:0007214(gamma-aminobutyric acid signaling pathway)|GO:00072…	Mus musculus gamma-aminobutyric acid (GABA) A receptor, subunit alpha 3 (Gabra3), mRNA [NM_008067]	X	0.000427479	0.443426588
A_55_P2134616	ENSMUST00000040846				mediator of RNA polymerase II transcription, subunit 12 homolog (yeast)-like Gene [Source:MGI Symbol;Acc:MGI:2139916] [ENSMUST00000040846]	3	0.000661293	0.454118841
A_55_P2139430	XM_001479756	LOC100048207	hypothetical protein LOC100048207		PREDICTED: Mus musculus hypothetical protein LOC100048207 (LOC100048207), mRNA [XM_001479756]	1	7.99E-05	0.437991253
A_55_P2147487	NM_001163548	Cyth3	cytohesin 3	GO:0001726(ruffle)|GO:0005085(guanyl-nucleotide exchange factor activity)|GO:0005086(ARF guanyl-nucleotide exchange factor activity)|GO:0005515(protein binding)|GO:0005547(phosphatidylinositol-3,4,5-trisphosphate binding)|GO:0005622(intracellular)|GO:0005737(cytoplasm)|GO:0005886(plasma membrane)|GO:0032012(regulation of ARF protein signal transduction)|GO:0045785(positive regulation of cell adhe…	Mus musculus cytohesin 3 (Cyth3), transcript variant 2, mRNA [NM_001163548]	5	2.28E-05	0.496964538
A_55_P2150896	NM_019740	Foxo3	forkhead box O3	GO:0001542(ovulation from ovarian follicle)|GO:0001544(initiation of primordial ovarian follicle growth)|GO:0001547(antral ovarian follicle growth)|GO:0001556(oocyte maturation)|GO:0003677(DNA binding)|GO:0003700(transcription factor activity)|GO:0005624(membrane fraction)|GO:0005634(nucleus)|GO:0005737(cytoplasm)|GO:0005829(cytosol)|GO:0006350(transcription)|GO:0006355(regulation of transcriptio…	Mus musculus forkhead box O3 (Foxo3), mRNA [NM_019740]	10	0.000201291	0.371041644
A_55_P2151672	ENSMUST00000050391	Gm5316	predicted gene 5316	GO:0003674(molecular_function)|GO:0005575(cellular_component)|GO:0008150(biological_process)	PREDICTED: Mus musculus predicted gene, EG384482 (EG384482), mRNA [XM_357669]	6	0.000637401	0.354327117
A_55_P2160168	NM_011164	Prl	prolactin	GO:0005148(prolactin receptor binding)|GO:0005179(hormone activity)|GO:0005576(extracellular region)|GO:0007262(STAT protein nuclear translocation)|GO:0007595(lactation)|GO:0008284(positive regulation of cell proliferation)|GO:0030141(stored secretory granule)|GO:0030278(regulation of ossification)|GO:0030879(mammary gland development)|GO:0046425(regulation of JAK-STAT cascade)|GO:0046427(positiv…	Mus musculus prolactin (Prl), transcript variant 1, mRNA [NM_011164]	13	0.000814269	0.187371234
A_55_P2162543	XM_001473966	Gm2557	predicted gene 2557	GO:0003674(molecular_function)|GO:0005575(cellular_component)|GO:0008150(biological_process)	PREDICTED: Mus musculus similar to Ubtf protein (LOC100040025), mRNA [XM_001473966]	16	0.000350838	0.248346973
A_55_P2169371	ENSMUST00000098634				Putative uncharacterized protein [Source:UniProtKB/TrEMBL;Acc:A0A5F3] [ENSMUST00000098634]	7	8.09E-05	0.260239503
A_55_P2185536	XM_001475327	LOC100046000	hypothetical protein LOC100046000		PREDICTED: Mus musculus hypothetical protein LOC100046000 (LOC100046000), mRNA [XM_001475327]	11	0.000222216	0.495013472
A_55_P2238933	AK081553	5031415H12Rik	RIKEN cDNA 5031415H12 gene	GO:0003674(molecular_function)|GO:0005575(cellular_component)|GO:0008150(biological_process)	Mus musculus 16 days embryo head cDNA, RIKEN full-length enriched library, clone:C130039N10 product:unclassifiable, full insert sequence. [AK081553]	17	0.000272766	0.487688804
A_55_P2308960	NM_198105	Fam120c	family with sequence similarity 120, member C	GO:0003674(molecular_function)|GO:0005575(cellular_component)|GO:0008150(biological_process)	Mus musculus family with sequence similarity 120, member C (Fam120c), mRNA [NM_198105]	X	0.000340185	0.461848064
A_55_P2363030	BC022771	Gm9853	predicted gene 9853	GO:0003674(molecular_function)|GO:0005575(cellular_component)|GO:0008150(biological_process)	Mus musculus predicted gene, ENSMUSG00000051554, mRNA (cDNA clone MGC:32180 IMAGE:5005221), complete cds. [BC022771]	8	1.52E-05	0.279911269
A_55_P2378827	AK047890	LOC553096	hypothetical LOC553096		Mus musculus 16 days embryo head cDNA, RIKEN full-length enriched library, clone:C130020E14 product:unclassifiable, full insert sequence. [AK047890]	19	0.000472308	0.444020261
A_65_P17476	NM_198671	Gse1	genetic suppressor element 1	GO:0003674(molecular_function)|GO:0005575(cellular_component)|GO:0008150(biological_process)	Mus musculus genetic suppressor element 1 (Gse1), transcript variant 1, mRNA [NM_198671]	8	1.50E-05	0.389904626
A_66_P112065	XR_032135	Gm3770	predicted gene 3770		PREDICTED: Mus musculus similar to 2855 is the position of the first start codon in ORF 2; putative (LOC100045698), misc RNA [XR_032135]	6	9.60E-05	0.475047377
A_66_P129769	NM_178710	Sik2	salt inducible kinase 2	GO:0000166(nucleotide binding)|GO:0000287(magnesium ion binding)|GO:0004672(protein kinase activity)|GO:0004674(protein serine/threonine kinase activity)|GO:0005515(protein binding)|GO:0005524(ATP binding)|GO:0005634(nucleus)|GO:0005737(cytoplasm)|GO:0006468(protein amino acid phosphorylation)|GO:0007243(intracellular protein kinase cascade)|GO:0008286(insulin receptor signaling pathway)|GO:00163…	Mus musculus salt inducible kinase 2 (Sik2), mRNA [NM_178710]	9	1.99E-06	0.420033594
Table also includes identifiers such as probe name, PrimaryAccession ID, GeneSymbol, Gene ontology (GO), Gene description, chromosome number, P value in Tukey�fs multiple comparison test adjusted by FDR, and mean fold change of expression level
