# Supplementary material for: Protein-restricted diet during pregnancy after insemination alters behavioral phenotypes of the progeny
Source: Genes Nutr. 2017 Jan 19;12:1. doi: 10.1186/s12263-016-0550-2 (PMC5248510; doi:10.1186/s12263-016-0550-2)
Supplement: Additional file 16: — List of the genes which exhibited higher expression levels in FA group relative to CD group. Table also includes identifiers such as probe name, PrimaryAccession ID, GeneSymbol, Gene ontology (GO), Gene description, chromosome number, P value in Tukey’s multiple comparison test adjusted by FDR, and mean fold change of expression level. (CSV 27 kb) [file 12263_2016_550_MOESM16_ESM.csv]

Supplemental information 10. List of the genes which exhibited higher expression levels in FA group relative to CD group
Probe_name	PrimaryAccession	GeneSymbol	GeneName	GO	Description	chromosome	P value in Tukey�fs multiple comparison test (CD vs. FA) adjusted by FDR	Mean fold change in FA relative to CD
A_51_P130544	NR_002840	Gas5	growth arrest specific 5		Mus musculus growth arrest specific 5 (Gas5), non-coding RNA [NR_002840]	1	1.36E-05	2.159971776
A_51_P237106	NM_001011804	Olfr1211	olfactory receptor 1211	GO:0004871(signal transducer activity)|GO:0004872(receptor activity)|GO:0004930(G-protein coupled receptor activity)|GO:0004984(olfactory receptor activity)|GO:0007165(signal transduction)|GO:0007186(G-protein coupled receptor protein signaling pathway)|GO:0007608(sensory perception of smell)|GO:0016021(integral to membrane)	Mus musculus olfactory receptor 1211 (Olfr1211), mRNA [NM_001011804]	2	0.000136481	2.68934577
A_51_P241074	NM_008927	Map2k1	mitogen-activated protein kinase kinase 1	GO:0000165(MAPKKK cascade)|GO:0000166(nucleotide binding)|GO:0000187(activation of MAPK activity)|GO:0003056(regulation of vascular smooth muscle contraction)|GO:0004672(protein kinase activity)|GO:0004674(protein serine/threonine kinase activity)|GO:0004708(MAP kinase kinase activity)|GO:0004713(protein tyrosine kinase activity)|GO:0004728(receptor signaling protein tyrosine phosphatase activity…	Mus musculus mitogen-activated protein kinase kinase 1 (Map2k1), mRNA [NM_008927]	9	8.10E-06	2.049197692
A_51_P264444	ENSMUST00000109982				Ral GTPase activating protein, alpha subunit 2 (catalytic) Gene [Source:MGI (curated);Acc:MGI:3036245] [ENSMUST00000109982]	2	1.99E-05	3.546952587
A_51_P351166	NM_010866	Myod1	myogenic differentiation 1	GO:0000381(regulation of alternative nuclear mRNA splicing, via spliceosome)|GO:0003677(DNA binding)|GO:0003700(transcription factor activity)|GO:0003705(RNA polymerase II transcription factor activity, enhancer binding)|GO:0005515(protein binding)|GO:0005634(nucleus)|GO:0005667(transcription factor complex)|GO:0006350(transcription)|GO:0006355(regulation of transcription, DNA-dependent)|GO:00072…	Mus musculus myogenic differentiation 1 (Myod1), mRNA [NM_010866]	7	0.000409791	2.541417374
A_51_P353524	ENSMUST00000028243	4930568D16Rik	RIKEN cDNA 4930568D16 gene	GO:0003674(molecular_function)|GO:0005575(cellular_component)|GO:0008150(biological_process)|GO:0016740(transferase activity)|GO:0016757(transferase activity, transferring glycosyl groups)	RIKEN cDNA 4930568D16 gene Gene [Source:MGI Symbol;Acc:MGI:1923109] [ENSMUST00000028243]	2	0.000126026	2.532915619
A_51_P358700	NM_146902	Olfr1221	olfactory receptor 1221	GO:0004871(signal transducer activity)|GO:0004872(receptor activity)|GO:0004930(G-protein coupled receptor activity)|GO:0004984(olfactory receptor activity)|GO:0007165(signal transduction)|GO:0007186(G-protein coupled receptor protein signaling pathway)|GO:0007608(sensory perception of smell)|GO:0016021(integral to membrane)	Mus musculus olfactory receptor 1221 (Olfr1221), mRNA [NM_146902]	2	8.09E-06	4.566010444
A_51_P375862	NM_019684	Srpk3	serine/arginine-rich protein specific kinase 3	GO:0000166(nucleotide binding)|GO:0004672(protein kinase activity)|GO:0004674(protein serine/threonine kinase activity)|GO:0005524(ATP binding)|GO:0006468(protein amino acid phosphorylation)|GO:0007275(multicellular organismal development)|GO:0007517(muscle organ development)|GO:0007519(skeletal muscle tissue development)|GO:0016301(kinase activity)|GO:0016740(transferase activity)|GO:0030154(cel…	Mus musculus serine/arginine-rich protein specific kinase 3 (Srpk3), mRNA [NM_019684]	X	1.04E-06	2.005146063
A_51_P386829	NR_026990	Gm5577	predicted gene 5577	GO:0003674(molecular_function)|GO:0005575(cellular_component)|GO:0008150(biological_process)	Mus musculus predicted gene 5577 (Gm5577), non-coding RNA [NR_026990]	6	1.61E-05	2.091358186
A_51_P399905	ENSMUST00000087544				Putative uncharacterized protein Fragment [Source:UniProtKB/TrEMBL;Acc:Q8BSU0] [ENSMUST00000087544]	6	0.000559959	2.797969038
A_51_P408430	NM_027770	Col24a1	collagen, type XXIV, alpha 1	GO:0003674(molecular_function)|GO:0005198(structural molecule activity)|GO:0005201(extracellular matrix structural constituent)|GO:0005575(cellular_component)|GO:0005576(extracellular region)|GO:0005578(proteinaceous extracellular matrix)|GO:0005581(collagen)|GO:0007155(cell adhesion)|GO:0008150(biological_process)	Mus musculus collagen, type XXIV, alpha 1 (Col24a1), mRNA [NM_027770]	3	9.73E-05	2.400822618
A_51_P432011	ENSMUST00000009260				Putative uncharacterized protein [Source:UniProtKB/TrEMBL;Acc:Q9D5N2] [ENSMUST00000009260]	10	0.000281584	2.667630722
A_51_P479434	NM_027009	Rfc3	replication factor C (activator 1) 3	GO:0000166(nucleotide binding)|GO:0003677(DNA binding)|GO:0005524(ATP binding)|GO:0005634(nucleus)|GO:0006260(DNA replication)|GO:0017111(nucleoside-triphosphatase activity)	Mus musculus replication factor C (activator 1) 3 (Rfc3), mRNA [NM_027009]	5	0.000133065	2.019797119
A_51_P502492	NM_146323	Olfr1232	olfactory receptor 1232	GO:0004984(olfactory receptor activity)|GO:0007165(signal transduction)|GO:0007186(G-protein coupled receptor protein signaling pathway)|GO:0007608(sensory perception of smell)|GO:0016021(integral to membrane)	Mus musculus olfactory receptor 1232 (Olfr1232), mRNA [NM_146323]	2	0.000708633	3.578040244
A_51_P507333	NM_001025581	Kcnc2	potassium voltage gated channel, Shaw-related subfamily, member 2	GO:0005216(ion channel activity)|GO:0005244(voltage-gated ion channel activity)|GO:0005249(voltage-gated potassium channel activity)|GO:0005267(potassium channel activity)|GO:0005515(protein binding)|GO:0006810(transport)|GO:0006811(ion transport)|GO:0006813(potassium ion transport)|GO:0008076(voltage-gated potassium channel complex)|GO:0016020(membrane)|GO:0016021(integral to membrane)|GO:003422…	Mus musculus potassium voltage gated channel, Shaw-related subfamily, member 2 (Kcnc2), mRNA [NM_001025581]	10	7.92E-07	2.358381675
A_52_P156158	NM_024478	Grpel1	GrpE-like 1, mitochondrial	GO:0000774(adenyl-nucleotide exchange factor activity)|GO:0003674(molecular_function)|GO:0005515(protein binding)|GO:0005739(mitochondrion)|GO:0006457(protein folding)|GO:0008150(biological_process)|GO:0030150(protein import into mitochondrial matrix)|GO:0042803(protein homodimerization activity)|GO:0050790(regulation of catalytic activity)|GO:0051087(chaperone binding)	Mus musculus GrpE-like 1, mitochondrial (Grpel1), nuclear gene encoding mitochondrial protein, mRNA [NM_024478]	5	2.19E-06	2.076210913
A_52_P217604	NM_182996	Zfp692-ps	zinc finger protein 692, pseudogene		Mus musculus zinc finger protein 692, pseudogene (Zfp692-ps), transcript variant 1, mRNA [NM_182996]	11	0.000001752	2.069949714
A_52_P323975	ENSMUST00000095222				phenylalanyl-tRNA synthetase, alpha subunit Gene [Source:MGI (curated);Acc:MGI:1913840] [ENSMUST00000095222]	8	0.000514638	2.153874114
A_52_P380263	NM_013723	Podxl	podocalyxin-like	GO:0005886(plasma membrane)|GO:0007162(negative regulation of cell adhesion)|GO:0016020(membrane)|GO:0016021(integral to membrane)|GO:0016324(apical plasma membrane)|GO:0031528(microvillus membrane)|GO:0032534(regulation of microvillus assembly)|GO:0050900(leukocyte migration)	Mus musculus podocalyxin-like (Podxl), mRNA [NM_013723]	6	0.000247886	2.024763948
A_52_P398279	ENSMUST00000101553				DEAD/H (Asp-Glu-Ala-Asp/His) box polypeptide 26B Gene [Source:MGI (curated);Acc:MGI:2442593] [ENSMUST00000101553]	X	5.54E-05	2.027803133
A_52_P408230	ENSMUST00000112452				potassium voltage-gated channel, subfamily H (eag-related), member 7 Gene [Source:MGI (curated);Acc:MGI:2159566] [ENSMUST00000112452]	2	0.00007137	2.860772122
A_52_P421713	NM_001004155	9930012K11Rik	RIKEN cDNA 9930012K11 gene	GO:0003674(molecular_function)|GO:0005575(cellular_component)|GO:0008150(biological_process)	Mus musculus RIKEN cDNA 9930012K11 gene (9930012K11Rik), transcript variant 1, mRNA [NM_001004155]	14	8.12E-05	2.12814111
A_52_P521324	ENSMUST00000071046				RIKEN cDNA A930024E05 gene Gene [Source:MGI Symbol;Acc:MGI:1924414] [ENSMUST00000071046]	5	0.000626664	2.281690481
A_52_P6130	NM_011105	Pkdrej	polycystic kidney disease (polycystin) and REJ (sperm receptor for egg jelly, sea urchin homolog)-like	GO:0005216(ion channel activity)|GO:0005509(calcium ion binding)|GO:0006810(transport)|GO:0006811(ion transport)|GO:0016020(membrane)|GO:0016021(integral to membrane)|GO:0034220(ion transmembrane transport)	Mus musculus polycystic kidney disease (polycystin) and REJ (sperm receptor for egg jelly, sea urchin homolog)-like (Pkdrej), mRNA [NM_011105]	15	0.00094122	2.048971867
A_52_P615245	XR_035180	A630052C17Rik	RIKEN cDNA A630052C17 gene	GO:0003674(molecular_function)|GO:0005575(cellular_component)|GO:0008150(biological_process)	PREDICTED: Mus musculus RIKEN cDNA A630052C17 gene (A630052C17Rik), misc RNA [XR_035180]	11	0.000672878	3.53746156
A_52_P7221	XM_001475963	LOC100046375	similar to MOR 5beta2		PREDICTED: Mus musculus similar to MOR 5beta2 (LOC100046375), mRNA [XM_001475963]	7	0.00015176	2.52374183
A_55_P1965101	NM_001081643	Xlr3b	X-linked lymphocyte-regulated 3B	GO:0003674(molecular_function)|GO:0005575(cellular_component)|GO:0008150(biological_process)	Mus musculus X-linked lymphocyte-regulated 3B (Xlr3b), mRNA [NM_001081643]	X	0.000323709	2.027518476
A_55_P1969775	XR_030659	LOC100044400	similar to pyruvate dehydrogenase (lipoamide) beta		PREDICTED: Mus musculus similar to pyruvate dehydrogenase (lipoamide) beta (LOC100044400), misc RNA [XR_030659]	14	1.27E-05	2.117521463
A_55_P1972763	ENSMUST00000134254				RIKEN cDNA 0610037L13 gene Gene [Source:MGI Symbol;Acc:MGI:1921348] [ENSMUST00000134254]	4	0.000924105	2.087882276
A_55_P1978755	NM_001039951	Zfp606	zinc finger protein 606	GO:0003674(molecular_function)|GO:0005575(cellular_component)|GO:0008150(biological_process)|GO:0046872(metal ion binding)	Mus musculus zinc finger protein 606 (Zfp606), transcript variant 2, mRNA [NM_001039951]	7	0.000945168	2.114201866
A_55_P1979753	NR_002848	6430411K18Rik	RIKEN cDNA 6430411K18 gen	GO:0003674(molecular_function)|GO:0005575(cellular_component)|GO:0008150(biological_process)	Mus musculus RIKEN cDNA 6430411K18 gen (6430411K18Rik), non-coding RNA [NR_002848]	12	5.57E-05	2.141501831
A_55_P1980796	NM_008367	Il2ra	interleukin 2 receptor, alpha chain	GO:0002437(inflammatory response to antigenic stimulus)|GO:0004872(receptor activity)|GO:0004911(interleukin-2 receptor activity)|GO:0006924(activation-induced cell death of T cells)|GO:0007165(signal transduction)|GO:0009897(external side of plasma membrane)|GO:0009986(cell surface)|GO:0016020(membrane)|GO:0016021(integral to membrane)|GO:0019221(cytokine-mediated signaling pathway)|GO:0019976(i…	Mus musculus interleukin 2 receptor, alpha chain (Il2ra), mRNA [NM_008367]	2	0.000764292	2.394431584
A_55_P1983363	NR_015609	C86187	expressed sequence C86187	GO:0003674(molecular_function)|GO:0005575(cellular_component)|GO:0008150(biological_process)	Mus musculus expressed sequence C86187 (C86187), non-coding RNA [NR_015609]	7	6.56E-05	2.081261358
A_55_P1987023	XR_032082	LOC674079	similar to ZW10 interacting protein-1		PREDICTED: Mus musculus similar to Zwint protein (LOC674079), misc RNA [XR_032082]	5	6.35E-05	2.079770296
A_55_P1988784	XR_032774	Gm4839	predicted gene 4839		PREDICTED: Mus musculus similar to Williams-Beuren syndrome critical region protein 18 (LOC225457), misc RNA [XR_032774]	18	7.37E-05	2.029902847
A_55_P1989867	NM_177764	Vmn2r57	vomeronasal 2, receptor 57	GO:0003674(molecular_function)|GO:0004871(signal transducer activity)|GO:0004872(receptor activity)|GO:0004930(G-protein coupled receptor activity)|GO:0005575(cellular_component)|GO:0007165(signal transduction)|GO:0007186(G-protein coupled receptor protein signaling pathway)|GO:0008150(biological_process)|GO:0016020(membrane)|GO:0016021(integral to membrane)	Mus musculus vomeronasal 2, receptor 57 (Vmn2r57), mRNA [NM_177764]	7	4.67E-05	2.902544854
A_55_P1990500	NM_010767	Masp2	mannan-binding lectin serine peptidase 2	GO:0003824(catalytic activity)|GO:0004252(serine-type endopeptidase activity)|GO:0005509(calcium ion binding)|GO:0005529(sugar binding)|GO:0005576(extracellular region)|GO:0006508(proteolysis)|GO:0006958(complement activation, classical pathway)|GO:0008233(peptidase activity)|GO:0008236(serine-type peptidase activity)|GO:0016787(hydrolase activity)|GO:0045087(innate immune response)|GO:0046872(me…	Mus musculus mannan-binding lectin serine peptidase 2 (Masp2), transcript variant 2, mRNA [NM_010767]	4	0.000752808	2.125313083
A_55_P2000595	XR_032498	LOC674948	similar to X-linked lymphocyte-regulated protein 3A		PREDICTED: Mus musculus similar to xlr3a gene product (LOC674948), misc RNA [XR_032498]	X	0.000855726	3.137012532
A_55_P2002068	ENSMUST00000097391				Putative uncharacterized protein [Source:UniProtKB/TrEMBL;Acc:Q3ULR9] [ENSMUST00000097391]	17	0.000243754	3.626254412
A_55_P2027708	NR_028427	5830416P10Rik	RIKEN cDNA 5830416P10 gene	GO:0003674(molecular_function)|GO:0005575(cellular_component)|GO:0008150(biological_process)	Mus musculus RIKEN cDNA 5830416P10 gene (5830416P10Rik), non-coding RNA [NR_028427]	19	0.000147296	3.344106485
A_55_P2028320	NM_139128	Coro6	coronin 6	GO:0003674(molecular_function)|GO:0005575(cellular_component)|GO:0008150(biological_process)	Mus musculus coronin 6 (Coro6), transcript variant A, mRNA [NM_139128]	11	6.14E-06	2.013202962
A_55_P2033407	NR_027652	Meg3	maternally expressed 3		Mus musculus maternally expressed 3 (Meg3), transcript variant 3, non-coding RNA [NR_027652]	12	0.000105966	2.358020069
A_55_P2043171	NM_011090	Lilra6	leukocyte immunoglobulin-like receptor, subfamily A (with TM domain), member 6	GO:0003674(molecular_function)|GO:0005575(cellular_component)|GO:0008150(biological_process)	Mus musculus leukocyte immunoglobulin-like receptor, subfamily A (with TM domain), member 6 (Lilra6), transcript variant 1, mRNA [NM_011090]	7	0.000636762	2.061817054
A_55_P2047809	NM_175692	Snhg11	small nucleolar RNA host gene 11 (non-protein coding)	GO:0003674(molecular_function)|GO:0005575(cellular_component)|GO:0008150(biological_process)	Mus musculus small nucleolar RNA host gene 11 (non-protein coding) (Snhg11), mRNA [NM_175692]	2	6.87E-05	2.354351366
A_55_P2061134	XR_031674	Gm4329	predicted gene 4329		PREDICTED: Mus musculus similar to Ac2-210 (LOC100045380), misc RNA [XR_031674]	12	0.000415386	2.421049697
A_55_P2062886	XM_001475641	Gm3094	predicted gene 3094	GO:0003674(molecular_function)|GO:0005575(cellular_component)|GO:0008150(biological_process)	PREDICTED: Mus musculus hypothetical protein LOC100041010 (LOC100041010), mRNA [XM_001475641]	7	0.000231145	2.074862061
A_55_P2065606	NM_028826	14-Sep	septin 14	GO:0000166(nucleotide binding)|GO:0003674(molecular_function)|GO:0005515(protein binding)|GO:0005525(GTP binding)|GO:0005575(cellular_component)|GO:0005737(cytoplasm)|GO:0005856(cytoskeleton)|GO:0007049(cell cycle)|GO:0008150(biological_process)|GO:0031105(septin complex)|GO:0051301(cell division)	Mus musculus septin 14 (Sept14), mRNA [NM_028826]	5	0.000651243	2.514767261
A_55_P2070303	NM_199312	BC051628	cDNA sequence BC051628	GO:0003674(molecular_function)|GO:0005575(cellular_component)|GO:0008150(biological_process)	Mus musculus cDNA sequence BC051628 (BC051628), mRNA [NM_199312]	2	0.000662589	2.234140452
A_55_P2079079	NM_009844	Cd19	CD19 antigen	GO:0009897(external side of plasma membrane)|GO:0016020(membrane)|GO:0016021(integral to membrane)|GO:0050853(B cell receptor signaling pathway)	Mus musculus CD19 antigen (Cd19), mRNA [NM_009844]	7	0.00033993	2.477384948
A_55_P2083789	NR_030682	2810410L24Rik	RIKEN cDNA 2810410L24 gene	GO:0003674(molecular_function)|GO:0005575(cellular_component)|GO:0008150(biological_process)	Mus musculus RIKEN cDNA 2810410L24 gene (2810410L24Rik), non-coding RNA [NR_030682]	11	6.08E-06	2.402872991
A_55_P2087533	ENSMUST00000097321				Putative uncharacterized protein Fragment [Source:UniProtKB/TrEMBL;Acc:Q3UW01] [ENSMUST00000097321]	17	0.0008246	2.493667476
A_55_P2096435	NM_178404	Zc3h6	zinc finger CCCH type containing 6	GO:0003674(molecular_function)|GO:0003676(nucleic acid binding)|GO:0005575(cellular_component)|GO:0008150(biological_process)|GO:0008270(zinc ion binding)|GO:0046872(metal ion binding)	Mus musculus zinc finger CCCH type containing 6 (Zc3h6), mRNA [NM_178404]	2	3.07E-05	2.7389584
A_55_P2097398	XM_925560	2810026P18Rik	RIKEN cDNA 2810026P18 gene	GO:0003674(molecular_function)|GO:0005575(cellular_component)|GO:0008150(biological_process)	PREDICTED: Mus musculus RIKEN cDNA 2810026P18 gene (2810026P18Rik), mRNA [XM_925560]	9	4.77E-05	2.451694668
A_55_P2099274	XM_001478985	Gm4054	predicted gene 4054	GO:0003674(molecular_function)|GO:0005575(cellular_component)|GO:0008150(biological_process)	PREDICTED: Mus musculus hypothetical protein LOC100047906 (LOC100047906), mRNA [XM_001478985]	7	0.000354282	3.080884131
A_55_P2100586	NM_001080820	Cass4	Cas scaffolding protein family member 4	GO:0005737(cytoplasm)|GO:0005856(cytoskeleton)|GO:0007155(cell adhesion)|GO:0030054(cell junction)	Mus musculus Cas scaffolding protein family member 4 (Cass4), transcript variant 2, mRNA [NM_001080820]	2	0.000189929	2.193937019
A_55_P2102195	NM_033322	Lztfl1	leucine zipper transcription factor-like 1	GO:0003674(molecular_function)|GO:0005575(cellular_component)|GO:0008150(biological_process)	Mus musculus leucine zipper transcription factor-like 1 (Lztfl1), mRNA [NM_033322]	9	0.000455526	2.055999522
A_55_P2112065	XM_001475634	1700042G15Rik	RIKEN cDNA 1700042G15 gene	GO:0003674(molecular_function)|GO:0005575(cellular_component)|GO:0008150(biological_process)	PREDICTED: Mus musculus RIKEN cDNA 1700042G15 gene (1700042G15Rik), mRNA [XM_001475634]	4	0.000949017	2.535489021
A_55_P2112819	NM_001081190	Gabrr3	gamma-aminobutyric acid (GABA) receptor, rho 3	GO:0004872(receptor activity)|GO:0005216(ion channel activity)|GO:0005886(plasma membrane)|GO:0006810(transport)|GO:0006811(ion transport)|GO:0007165(signal transduction)|GO:0016020(membrane)|GO:0016021(integral to membrane)|GO:0030054(cell junction)|GO:0034220(ion transmembrane transport)|GO:0045202(synapse)|GO:0045211(postsynaptic membrane)	Mus musculus gamma-aminobutyric acid (GABA) receptor, rho 3 (Gabrr3), mRNA [NM_001081190]	16	0.000810305	4.198409532
A_55_P2117187	NM_146969	Olfr1243	olfactory receptor 1243	GO:0004871(signal transducer activity)|GO:0004872(receptor activity)|GO:0004930(G-protein coupled receptor activity)|GO:0004984(olfactory receptor activity)|GO:0007165(signal transduction)|GO:0007186(G-protein coupled receptor protein signaling pathway)|GO:0007608(sensory perception of smell)|GO:0016021(integral to membrane)	Mus musculus olfactory receptor 1243 (Olfr1243), mRNA [NM_146969]	2	4.97E-05	3.258005006
A_55_P2120734	XM_001476541	Gm3390	predicted gene 3390	GO:0003674(molecular_function)|GO:0005575(cellular_component)|GO:0008150(biological_process)	PREDICTED: Mus musculus similar to Ubtf protein (LOC100041529), mRNA [XM_001476541]	10	8.45E-05	2.409834283
A_55_P2126444	NR_027821	1810032O08Rik	RIKEN cDNA 1810032O08 gene	GO:0003674(molecular_function)|GO:0005575(cellular_component)|GO:0008150(biological_process)	Mus musculus RIKEN cDNA 1810032O08 gene (1810032O08Rik), transcript variant 3, non-coding RNA [NR_027821]	11	6.01E-07	2.425432057
A_55_P2134725	XM_896406	Gm6217	predicted gene 6217	GO:0003674(molecular_function)|GO:0005575(cellular_component)|GO:0008150(biological_process)	PREDICTED: Mus musculus predicted gene, EG621362 (EG621362), mRNA [XM_896406]	1	0.000544118	5.312205243
A_55_P2139402	NM_001042711	Amy2a5	amylase 2a5	GO:0005615(extracellular space)|GO:0016160(amylase activity)	Mus musculus amylase 2a5 (Amy2a5), mRNA [NM_001042711]	3	1.36E-05	2.51923324
A_55_P2139703	NM_015809	Krtap5-4	keratin associated protein 5-4	GO:0003674(molecular_function)|GO:0005575(cellular_component)|GO:0005882(intermediate filament)|GO:0008150(biological_process)|GO:0045095(keratin filament)	Mus musculus keratin associated protein 5-4 (Krtap5-4), mRNA [NM_015809]	7	0.000721254	2.089660619
A_55_P2147306	ENSMUST00000034643				roundabout homolog 3 (Drosophila) Gene [Source:MGI (curated);Acc:MGI:1343102] [ENSMUST00000034643]	9	3.10E-05	2.274622478
A_55_P2149641	XM_001479909	LOC100048277	similar to thioredoxin peroxidase II		PREDICTED: Mus musculus similar to thioredoxin peroxidase II (LOC100048277), mRNA [XM_001479909]	12	0.0005016	2.558367104
A_55_P2157378	NM_001045539	Xlr5a	X-linked lymphocyte-regulated 5A	GO:0003674(molecular_function)|GO:0005575(cellular_component)|GO:0008150(biological_process)	Mus musculus X-linked lymphocyte-regulated 5A (Xlr5a), mRNA [NM_001045539]	X	6.00E-05	3.549546562
A_55_P2177810	NM_177670	Tmem69	transmembrane protein 69	GO:0003674(molecular_function)|GO:0005575(cellular_component)|GO:0008150(biological_process)|GO:0016020(membrane)|GO:0016021(integral to membrane)	Mus musculus transmembrane protein 69 (Tmem69), mRNA [NM_177670]	4	0.000438912	2.026356346
A_55_P2178378	NR_002840	Gas5	growth arrest specific 5		Mus musculus growth arrest specific 5 (Gas5), non-coding RNA [NR_002840]	1	0.000845937	2.374590076
A_55_P2183318	XM_908821	LOC634171	similar to T-cell receptor alpha chain V region CTL-L17 precursor		PREDICTED: Mus musculus similar to TRAV4-2 (LOC634171), mRNA [XM_908821]	14	1.19E-05	2.492401507
A_55_P2332761	AK015451	4930453H23Rik	RIKEN cDNA 4930453H23 gene	GO:0003674(molecular_function)|GO:0005575(cellular_component)|GO:0008150(biological_process)	Mus musculus adult male testis cDNA, RIKEN full-length enriched library, clone:4930453H23 product:unclassifiable, full insert sequence. [AK015451]	X	0.000730989	2.29757298
A_55_P2343704	AK045899	A230009B12Rik	RIKEN cDNA A230009B12 gene	GO:0003674(molecular_function)|GO:0005575(cellular_component)|GO:0008150(biological_process)	Mus musculus adult male corpora quadrigemina cDNA, RIKEN full-length enriched library, clone:B230319K13 product:unclassifiable, full insert sequence. [AK045899]	17	0.000507588	2.087908943
A_55_P2356840	BC029726	1600020E01Rik	RIKEN cDNA 1600020E01 gene	GO:0003674(molecular_function)|GO:0005575(cellular_component)|GO:0008150(biological_process)	Mus musculus cDNA clone IMAGE:5027084. [BC029726]	6	8.85E-08	3.089007267
A_55_P2376547	AK016179	4930558K02Rik	RIKEN cDNA 4930558K02 gene	GO:0003674(molecular_function)|GO:0005575(cellular_component)|GO:0008150(biological_process)	Mus musculus adult male testis cDNA, RIKEN full-length enriched library, clone:4930558K02 product:hypothetical protein, full insert sequence. [AK016179]	1	0.000449726	2.880747615
A_55_P2386622	AK042682	A730015C16Rik	RIKEN cDNA A730015C16 gene	GO:0003674(molecular_function)|GO:0005575(cellular_component)|GO:0008150(biological_process)	Mus musculus 7 days neonate cerebellum cDNA, RIKEN full-length enriched library, clone:A730015C16 product:hypothetical protein, full insert sequence. [AK042682]	4	0.000984426	2.256057467
A_55_P2397390	AK008770				Mus musculus adult male stomach cDNA, RIKEN full-length enriched library, clone:2210022J03 product:hypothetical protein, full insert sequence. [AK008770]	2	0.000142251	2.380313594
A_55_P2419296	AK003491	1110006E14Rik	RIKEN cDNA 1110006E14 gene	GO:0003674(molecular_function)|GO:0005575(cellular_component)|GO:0008150(biological_process)	Mus musculus 18-day embryo whole body cDNA, RIKEN full-length enriched library, clone:1110006E14 product:unclassifiable, full insert sequence. [AK003491]	12	1.22E-06	2.518460366
A_55_P2419299	AK141773	1110006E14Rik	RIKEN cDNA 1110006E14 gene	GO:0003674(molecular_function)|GO:0005575(cellular_component)|GO:0008150(biological_process)	Mus musculus 9 days embryo whole body cDNA, RIKEN full-length enriched library, clone:D030062B12 product:unclassifiable, full insert sequence. [AK141773]	12	2.11E-05	2.534776834
A_65_P04542	XM_001473252	LOC100044751	hypothetical protein LOC100044751		PREDICTED: Mus musculus hypothetical protein LOC100044751 (LOC100044751), mRNA [XM_001473252]	11	1.54E-05	2.033503102
A_66_P113137	XM_001478967	Gm3907	predicted gene 3907	GO:0003674(molecular_function)|GO:0005575(cellular_component)|GO:0008150(biological_process)	PREDICTED: Mus musculus hypothetical protein LOC100042571 (LOC100042571), mRNA [XM_001478967]	5	5.60E-05	2.606731898
A_66_P123512	XM_001476947	Gm15219	predicted gene 15219	GO:0003674(molecular_function)|GO:0005575(cellular_component)|GO:0008150(biological_process)	PREDICTED: Mus musculus hypothetical protein LOC100041754 (LOC100041754), mRNA [XM_001476947]	14	7.78E-05	2.551309633
Table also includes identifiers such as probe name, PrimaryAccession ID, GeneSymbol, Gene ontology (GO), Gene description, chromosome number, P value in Tukey�fs multiple comparison test adjusted by FDR, and mean fold change of expression level
