# Supplementary material for: Protein-restricted diet during pregnancy after insemination alters behavioral phenotypes of the progeny
Source: Genes Nutr. 2017 Jan 19;12:1. doi: 10.1186/s12263-016-0550-2 (PMC5248510; doi:10.1186/s12263-016-0550-2)
Supplement: Additional file 17: — List of genes that exhibited lower expression level in FA group relative to PR group in adult brain. Table also includes identifiers such as Probe name, PrimaryAccession ID, GeneSymbol, Gene ontology (GO), Gene description, chromosome number, P value in Tukey’s multiple comparison test adjusted by FDR, and mean fold change of expression level. (CSV 1 kb) [file 12263_2016_550_MOESM17_ESM.csv]

Supplemental information 11. List of genes that exhibited lower expression level in FA group relative to PR group in adult brain.
Probe_name	PrimaryAccession	GeneSymbol	GeneName	GO	Description	chromosome	LP_FA (p_value)	LP_FA (Fold change)
A_51_P240723	NR_003953	1700022A21Rik	glycerol-3-phosphate dehydrogenase 1-like pseudogene	GO:0003674(molecular_function)|GO:0005739(mitochondrion)|GO:0008150(biological_process)	Mus musculus RIKEN cDNA 1700022A21 gene (1700022A21Rik), non-coding RNA [NR_003953]	5	0.000729018	0.429365117
A_55_P2185667	XM_001472181	Gm5731	predicted gene 5731	GO:0003674(molecular_function)|GO:0005575(cellular_component)|GO:0008150(biological_process)	PREDICTED: Mus musculus similar to hCG16001 (LOC435962), mRNA [XM_001472181]	7	0.0004296	0.467600605
Table also includes identifiers such as Probe name, PrimaryAccession ID, GeneSymbol, Gene ontology (GO), Gene description, chromosome number, P value in Tukey�fs multiple comparison test adjusted by FDR, and mean fold change of expression level
