# Supplementary material for: Protein-restricted diet during pregnancy after insemination alters behavioral phenotypes of the progeny
Source: Genes Nutr. 2017 Jan 19;12:1. doi: 10.1186/s12263-016-0550-2 (PMC5248510; doi:10.1186/s12263-016-0550-2)
Supplement: Additional file 18: — List of genes that exhibited higher expression level in FA group relative to PR group in adult brain. Table also includes identifiers such as Probe name, PrimaryAccession ID, GeneSymbol, Gene ontology (GO), Gene description, chromosome number, P value in Tukey’s multiple comparison test adjusted by FDR, and mean fold change of expression level. (CSV 1 kb) [file 12263_2016_550_MOESM18_ESM.csv]

Supplemental information 12. List of genes that exhibited higher expression level in FA group relative to PR group in adult brain.
Probe_name	PrimaryAccession	GeneSymbol	GeneName	GO	Description	chromosome	LP_FA (p_value)	LP_FA (Fold change)
A_55_P2350553	AK016661	4933405D12Rik	RIKEN cDNA 4933405D12 gene	GO:0003674(molecular_function)|GO:0005575(cellular_component)|GO:0008150(biological_process)	Mus musculus adult male testis cDNA, RIKEN full-length enriched library, clone:4933405D12 product:unclassifiable, full insert sequence. [AK016661]	3	0.000176333	2.008738398
A_55_P2114697	NM_008103	Gcm1	glial cells missing homolog 1 (Drosophila)	GO:0003677(DNA binding)|GO:0003700(transcription factor activity)|GO:0005634(nucleus)|GO:0005667(transcription factor complex)|GO:0006350(transcription)|GO:0006355(regulation of transcription, DNA-dependent)|GO:0007275(multicellular organismal development)|GO:0008134(transcription factor binding)|GO:0008270(zinc ion binding)|GO:0045449(regulation of transcription)|GO:0046872(metal ion binding)|GO…	Mus musculus glial cells missing homolog 1 (Drosophila) (Gcm1), mRNA [NM_008103]	7	0.000296304	2.006682422
A_55_P2020035	XM_001473697	LOC100045113	similar to ubiquitin-conjugating enzyme E2 UbcH-ben		PREDICTED: Mus musculus similar to ubiquitin-conjugating enzyme E2 UbcH-ben (LOC100045113), mRNA [XM_001473697]	10	0.000207277	2.003976286
Table also includes identifiers such as Probe name, PrimaryAccession ID, GeneSymbol, Gene ontology (GO), Gene description, chromosome number, P value in Tukey�fs multiple comparison test adjusted by FDR, and mean fold change of expression level
